# Supplementary material for: A study on the relationship among cross-media local literature engagement, place identity, and urban alienation in youth groups
Source: Front Psychol. 2026 Jul 20;17:1880209. doi: 10.3389/fpsyg.2026.1880209 (PMC13429646; doi:10.3389/fpsyg.2026.1880209)
Supplement: Supplementary file 1 [file Data_Sheet_1.ZIP]

Archive with 2 entries (2 files):
- Supplementary_Material_1_Research_Instruments.docx
- Supplementary_Data_N1360.csv
