# Supplementary material for: A study on the relationship among cross-media local literature engagement, place identity, and urban alienation in youth groups
Source: Front Psychol. 2026 Jul 20;17:1880209. doi: 10.3389/fpsyg.2026.1880209 (PMC13429646; doi:10.3389/fpsyg.2026.1880209)
Supplement: Supplementary file 1 [file Data_Sheet_1.ZIP › Supplementary_Data_N1360.csv]

GENDER	AGE	EDU	IDENTITY	HOUSE	CMLLE1	CMLLE2	CMLLE3	CMLLE4	CMLLE5	CMLLE6	CMLLE7	LNTS1	LNTS2	LNTS3	LNTS4	LNTS5	LBPIS1	LBPIS2	LBPIS3	LBPIS4	LBPIS5	LBPIS6	MDUAS1	MDUAS2	MDUAS3	MDUAS4	MDUAS5	MDUAS6	MDUAS7	MDUAS8	MDUAS9	Duration
1	34	2	1	3	2	4	4	2	2	3	4	1	2	1	1	1	2	4	2	4	5	3	5	5	3	5	5	4	3	4	3	233
2	25	1	2	2	4	2	5	4	3	3	3	5	4	3	3	4	4	3	2	4	5	1	4	3	4	4	5	3	3	3	2	337
1	18	2	3	2	3	3	5	5	5	5	5	5	5	5	5	5	5	4	3	4	5	2	5	4	3	1	2	2	2	2	3	373
2	36	3	1	3	3	3	2	2	4	1	2	3	2	5	4	5	3	5	4	5	5	1	4	5	5	5	4	5	5	4	2	315
1	28	2	2	2	1	2	2	2	2	2	1	5	3	5	4	5	2	3	3	2	5	2	2	3	3	2	1	2	3	1	3	373
2	39	2	4	3	3	3	3	2	5	3	3	3	4	4	4	4	3	3	2	3	5	2	1	2	1	1	2	4	3	1	4	263
2	19	1	2	2	5	2	3	2	3	3	3	4	4	4	2	4	3	1	4	3	5	3	4	2	2	3	2	4	4	2	4	351
2	26	2	3	4	2	3	5	5	2	4	3	4	4	4	5	3	1	1	1	3	5	4	2	3	3	3	1	2	2	4	2	203
2	33	2	1	3	5	1	2	2	4	4	4	3	3	4	4	2	3	3	1	3	5	5	5	5	5	5	5	4	5	4	2	526
1	23	2	2	4	3	4	4	3	4	4	2	2	2	3	3	1	5	2	4	3	5	2	3	4	5	5	4	3	3	4	2	365
2	24	2	2	2	2	1	3	3	3	3	3	4	5	2	1	2	3	2	1	2	5	5	1	4	5	3	3	2	2	3	4	328
2	24	2	2	4	1	3	4	2	2	3	3	2	4	3	2	4	1	3	3	2	5	4	3	4	4	4	5	5	4	4	3	428
1	20	2	2	2	4	5	4	2	3	5	4	3	5	3	3	3	2	3	3	4	5	2	1	4	4	4	1	1	3	2	5	261
1	22	2	2	4	1	2	2	3	3	1	3	2	3	5	4	3	2	3	1	5	5	4	4	4	4	3	3	3	3	5	1	213
1	36	2	2	1	4	3	1	4	2	3	3	2	1	3	3	2	4	2	4	3	5	3	3	3	5	4	2	2	4	3	2	232
2	25	2	2	2	3	3	4	4	2	4	3	3	4	3	4	3	4	4	2	4	5	2	2	2	2	3	3	3	3	1	4	354
1	32	2	4	3	4	5	3	4	3	4	4	2	1	2	2	3	1	3	2	4	5	3	4	3	3	2	2	3	3	4	2	348
2	19	2	4	3	1	3	4	2	1	3	1	4	3	2	3	2	1	1	2	2	5	3	4	4	4	4	4	5	3	5	2	326
1	19	3	3	2	5	5	5	3	5	4	3	4	2	3	3	4	1	3	1	2	5	3	4	3	2	3	4	2	4	5	2	228
1	27	2	3	1	2	3	3	3	3	4	4	5	5	4	4	4	4	3	3	4	5	1	3	2	3	3	2	4	2	1	5	395
2	22	2	2	3	2	4	4	3	3	3	5	5	3	1	4	3	5	4	4	3	5	5	4	5	4	4	5	4	5	5	1	229
2	20	1	3	3	5	4	2	3	4	5	2	1	2	4	3	3	3	3	3	3	5	4	2	4	4	3	2	5	4	3	3	251
2	36	2	2	1	1	4	4	1	2	3	1	3	3	4	4	4	1	1	2	3	5	4	4	3	4	3	2	5	3	5	3	272
1	26	2	4	2	4	5	4	5	4	3	3	4	4	4	4	3	4	1	5	4	5	3	4	3	3	4	5	5	3	3	3	235
1	26	3	1	3	5	5	5	5	4	5	4	4	5	4	5	3	5	3	4	4	5	3	1	4	4	4	5	2	5	3	1	160
2	29	2	1	1	4	4	4	4	4	3	4	4	4	3	5	4	3	3	4	3	5	5	1	2	2	3	2	3	3	3	3	408
1	34	2	1	3	4	4	4	4	2	3	2	3	2	3	3	3	1	3	2	1	5	2	4	5	5	5	5	4	5	4	3	294
2	26	3	3	3	2	3	3	2	3	5	3	2	3	3	5	4	2	2	2	1	5	4	2	4	5	4	4	4	3	5	3	370
1	33	2	1	4	2	2	3	3	2	4	4	1	3	4	4	5	4	3	3	4	5	3	2	2	3	3	2	4	2	4	2	372
2	37	2	2	3	5	4	3	5	2	3	5	4	5	5	3	4	2	3	5	4	5	4	2	4	3	3	3	3	2	3	3	362
2	26	2	3	2	2	3	3	3	2	2	2	2	1	1	1	2	2	4	2	3	5	2	5	3	2	2	3	4	2	5	3	251
2	37	1	2	2	3	3	4	3	5	3	4	4	3	2	4	3	4	5	2	4	5	4	4	3	4	3	4	3	3	5	2	299
2	25	3	3	3	4	3	5	3	3	2	3	3	4	4	3	3	5	3	4	4	5	1	5	5	5	2	5	3	4	2	4	205
2	21	2	2	2	5	3	3	3	3	4	3	3	1	4	2	2	3	5	3	3	5	4	1	4	4	5	3	4	1	4	3	287
2	19	2	2	4	2	3	4	3	3	3	5	4	5	3	2	2	3	4	3	4	5	4	1	2	2	2	2	2	4	4	2	233
1	31	2	3	4	4	4	3	3	3	3	4	3	3	2	3	2	5	5	3	5	5	1	5	4	1	5	3	4	4	1	1	460
1	32	3	2	3	3	4	3	4	3	3	5	2	1	4	3	3	2	2	4	1	5	2	1	3	3	2	4	4	4	2	4	355
2	26	1	4	2	5	3	3	3	4	3	4	3	4	3	1	3	3	3	2	3	5	3	5	3	5	2	4	5	5	4	1	378
2	21	3	4	2	1	3	3	1	1	2	1	2	3	2	4	3	3	2	2	1	5	3	3	3	4	3	3	3	2	3	2	416
2	36	1	2	3	4	3	4	3	5	4	4	4	4	3	4	3	4	1	5	4	5	3	3	4	1	1	4	3	2	3	3	341
2	28	2	3	1	1	1	1	3	1	2	2	1	1	2	2	1	1	3	2	2	5	3	2	2	4	3	2	4	4	4	5	208
2	26	3	3	3	2	3	1	2	1	2	1	1	1	3	3	1	4	2	2	2	5	2	5	5	5	5	5	5	5	5	1	424
2	31	2	1	3	2	3	3	3	3	5	5	3	4	3	5	3	5	3	3	3	5	4	3	5	5	5	4	5	5	5	1	359
1	24	1	4	1	1	2	2	3	2	2	4	3	1	2	3	3	5	4	2	3	5	4	4	4	4	3	3	4	5	5	4	251
1	18	3	2	1	2	3	1	3	1	4	3	4	2	1	3	4	1	3	4	3	5	3	5	5	4	4	4	3	5	3	1	317
2	30	1	2	3	2	4	2	3	3	4	3	2	3	1	1	2	2	2	2	3	5	3	3	3	3	5	4	4	4	2	5	237
2	24	1	2	3	2	4	5	5	3	4	5	4	2	2	3	3	3	4	4	4	5	3	4	2	2	3	3	3	3	2	3	335
1	30	2	1	2	1	2	2	3	4	2	3	1	5	5	3	5	4	4	4	4	5	1	1	1	2	1	1	1	1	2	5	352
1	20	2	2	2	1	1	3	4	3	3	3	4	1	2	2	1	4	4	1	2	5	3	3	5	3	2	3	4	3	4	4	309
1	24	2	3	2	2	3	4	3	3	4	1	5	5	5	5	5	5	4	4	4	5	1	3	4	4	3	4	2	3	3	4	105
1	21	2	3	3	2	3	4	4	4	4	5	2	3	4	3	5	5	5	5	4	5	2	2	2	4	3	1	2	3	3	4	260
1	36	2	3	2	4	4	4	3	3	2	2	3	4	2	4	3	3	2	3	3	5	4	2	2	4	3	2	3	3	2	4	258
2	33	2	3	1	4	4	5	5	4	5	4	3	3	2	1	1	1	2	3	3	5	3	2	4	3	2	3	3	5	4	2	458
1	40	1	3	3	2	3	3	2	4	2	2	3	3	4	4	3	1	3	2	4	5	4	3	4	5	3	5	4	5	5	1	175
2	20	2	2	3	3	1	4	4	3	3	4	4	2	2	3	3	3	3	3	4	5	3	4	4	5	3	3	5	4	5	1	255
2	34	2	1	4	2	5	3	5	4	3	3	3	3	2	1	3	2	4	3	4	5	4	3	5	5	4	3	3	4	2	3	311
1	39	2	2	1	4	2	3	4	2	4	3	5	5	5	3	3	1	3	3	2	5	4	4	3	2	4	5	3	4	4	4	273
2	18	2	2	2	3	1	4	1	1	2	2	3	4	4	2	2	2	2	2	1	5	3	4	5	5	4	4	3	4	5	3	245
2	26	2	4	2	3	3	4	3	4	3	3	5	3	1	3	1	1	1	1	3	5	4	3	2	4	4	3	4	4	4	2	311
1	33	2	2	1	2	3	3	3	1	4	2	2	2	1	2	2	2	1	3	4	5	2	3	5	5	5	3	5	3	3	3	475
1	21	3	2	2	2	4	3	3	2	3	2	3	5	4	2	2	4	5	4	3	5	2	4	4	3	5	5	3	3	3	1	321
2	39	2	3	3	4	4	3	2	3	3	4	5	4	3	5	5	4	4	2	3	5	1	2	1	1	1	1	1	1	1	5	406
1	27	2	3	2	4	4	4	2	1	3	2	3	2	3	2	2	1	2	1	3	5	5	2	3	1	4	4	3	3	3	2	407
2	36	3	3	3	3	3	4	2	2	2	1	5	4	4	1	2	2	3	5	5	5	2	2	2	1	3	1	2	2	4	3	175
1	32	2	2	2	4	4	5	5	4	3	4	4	4	4	4	4	4	4	5	5	5	1	3	2	1	1	3	3	2	1	3	469
1	32	2	2	2	2	3	3	2	2	3	3	2	4	3	4	2	2	2	2	3	5	5	2	3	2	5	4	3	3	5	4	109
1	37	2	2	3	3	1	1	3	2	2	3	3	2	4	2	3	1	1	1	4	5	1	2	4	1	2	2	4	2	3	5	458
2	31	2	2	4	4	1	5	4	5	4	3	4	3	5	3	5	3	4	5	4	5	2	4	2	1	2	2	1	2	1	4	239
2	37	3	3	3	4	4	3	4	5	4	3	4	2	4	2	4	5	3	4	4	5	4	2	1	3	2	1	2	1	3	4	445
1	35	2	3	3	3	4	1	3	3	1	3	1	3	2	2	3	4	5	4	5	5	4	4	3	4	2	1	3	4	3	2	284
2	21	3	1	1	5	5	2	4	5	3	4	5	5	3	5	5	4	4	4	4	5	3	3	1	2	1	3	3	2	3	3	449
2	20	1	1	3	3	5	4	2	4	1	2	4	3	3	2	3	4	3	3	4	5	1	3	2	1	3	1	5	2	3	3	434
1	27	2	1	2	3	3	1	2	5	4	1	3	1	3	4	4	1	3	3	3	5	4	3	3	3	3	3	3	5	2	5	225
2	32	2	2	1	2	4	3	3	4	2	3	3	5	5	4	4	3	3	5	2	5	3	3	4	2	1	2	2	4	2	2	213
1	30	3	3	3	3	3	3	2	3	3	2	3	4	2	3	2	3	3	3	3	5	2	2	2	2	4	2	2	3	4	3	436
1	27	3	3	1	2	2	3	1	3	3	2	1	2	2	2	1	2	1	2	1	5	5	3	4	4	3	3	5	4	3	4	304
2	27	2	3	1	5	5	5	3	5	3	4	5	4	5	5	4	1	3	1	2	5	3	3	5	4	3	2	3	3	4	3	331
2	30	1	4	2	2	3	4	1	3	4	3	4	3	3	3	3	2	2	3	1	5	3	4	4	3	5	4	4	2	4	3	128
2	24	2	2	1	3	4	2	5	4	5	5	5	2	5	5	3	3	3	3	2	5	2	2	1	1	1	4	1	2	1	5	421
1	21	2	2	3	3	1	1	2	1	1	4	1	3	1	2	3	4	3	2	3	5	3	3	5	4	4	5	5	5	5	1	256
1	30	3	2	1	5	4	5	3	4	3	5	5	3	3	4	4	5	5	5	5	5	1	1	1	2	1	1	1	1	2	4	216
2	36	2	3	2	3	3	3	3	5	4	4	3	4	5	4	5	4	3	5	4	5	3	3	2	2	3	2	2	2	2	3	373
2	18	2	4	2	4	2	3	4	3	4	3	3	2	2	2	3	2	3	2	3	5	3	5	3	3	3	3	5	3	3	3	267
2	35	3	1	4	2	2	2	1	3	2	3	4	3	2	4	3	4	5	2	5	5	2	4	3	3	5	2	2	4	3	2	363
2	27	2	2	3	4	4	3	3	3	4	4	5	4	5	5	3	3	3	3	2	5	4	2	5	3	4	3	4	3	4	3	290
1	36	2	3	3	5	3	5	5	3	3	5	3	3	5	2	4	2	3	4	4	5	3	3	2	3	3	2	3	4	2	5	216
2	27	3	1	2	2	3	3	1	3	5	1	3	2	2	3	4	1	2	2	1	5	4	4	2	4	3	2	4	1	1	3	196
2	32	2	1	3	2	2	3	3	3	5	3	3	2	4	2	1	2	2	3	2	5	3	4	5	4	5	5	4	5	4	1	281
2	33	2	3	1	3	2	3	1	3	1	5	3	3	1	2	2	2	3	2	1	5	5	5	4	4	4	5	5	5	5	1	397
1	29	2	1	3	5	3	2	4	5	1	4	4	3	3	3	3	2	3	4	1	5	2	2	1	4	5	3	3	3	3	4	427
2	19	1	4	3	1	3	4	3	2	4	2	4	5	3	4	2	3	4	2	3	5	4	1	4	4	4	2	2	3	3	1	293
1	40	3	2	3	5	3	4	3	4	3	4	5	5	5	5	5	3	3	1	2	5	4	5	3	2	3	4	5	4	5	4	218
1	25	2	4	3	5	3	5	4	5	3	5	4	4	4	5	5	3	4	4	5	5	1	2	1	4	3	2	2	2	1	2	366
2	23	2	3	2	5	5	4	4	3	5	5	5	5	4	5	5	5	5	5	2	5	3	1	1	2	2	2	4	2	2	1	420
1	26	1	2	1	3	2	2	2	4	4	2	3	5	3	3	3	3	3	4	1	5	4	5	4	4	4	4	3	4	5	1	344
1	32	2	3	2	1	4	2	3	4	4	3	3	1	3	3	3	5	4	3	3	5	2	4	5	4	5	4	3	4	3	2	313
1	34	2	2	2	3	4	2	3	3	4	3	1	3	3	2	3	3	4	4	3	5	1	3	4	4	5	3	2	4	2	3	359
2	25	3	2	2	1	3	4	4	2	3	3	4	4	4	1	3	3	3	3	3	5	4	3	4	3	2	3	1	3	4	2	331
2	19	2	2	3	3	3	4	2	2	5	1	1	2	3	2	1	2	2	2	1	5	4	5	3	5	2	3	5	5	3	3	267
2	21	3	3	1	5	2	3	4	5	4	4	5	5	5	4	4	4	5	5	4	5	1	2	3	2	3	4	3	4	4	3	262
1	21	2	2	4	5	3	5	5	5	4	5	4	4	4	5	5	5	5	5	4	5	1	1	2	2	2	1	1	2	2	4	263
1	29	2	2	4	2	3	2	1	3	3	1	4	3	2	3	3	4	3	5	3	5	1	1	1	1	3	3	1	2	2	5	302
1	26	2	1	4	5	5	4	3	4	2	5	2	3	2	2	3	3	2	2	4	5	4	5	3	5	3	5	4	5	4	3	394
2	26	2	3	1	3	2	2	3	3	3	2	2	3	2	3	2	4	4	2	3	5	4	5	5	5	5	5	5	4	5	1	409
1	33	1	2	1	2	3	4	3	2	4	2	2	2	4	2	2	2	2	2	1	5	3	3	5	2	3	5	5	4	2	5	355
1	38	3	2	3	5	3	4	4	2	1	4	3	4	4	2	3	3	5	2	2	5	3	4	2	3	1	3	3	2	1	4	258
2	37	3	1	1	3	4	3	2	2	2	3	3	4	3	3	1	2	3	2	2	5	4	3	3	5	5	1	5	3	4	2	333
1	32	2	1	2	3	1	3	3	3	2	2	1	1	1	1	3	5	4	3	4	5	1	4	5	3	4	4	2	3	2	2	242
2	38	2	3	2	4	3	4	4	4	5	4	3	4	4	3	3	3	3	2	2	5	5	4	4	4	4	1	5	5	5	2	377
1	39	2	3	1	3	4	3	4	3	3	3	3	3	4	4	3	4	4	3	3	5	4	4	2	4	2	5	3	2	2	1	370
1	36	2	2	3	1	4	2	2	2	3	2	3	3	2	2	1	1	3	1	3	5	4	2	4	2	2	2	4	4	4	4	201
1	37	2	2	1	5	3	2	4	4	2	4	4	4	3	5	4	2	3	5	5	5	1	4	1	1	2	3	3	3	2	2	361
2	32	1	2	1	4	2	4	5	3	2	3	5	4	5	4	5	3	4	3	4	5	3	5	5	3	5	4	2	4	3	3	431
1	37	2	2	2	5	5	5	5	5	4	5	5	4	4	5	5	1	3	4	3	5	4	1	4	5	5	4	1	3	3	1	422
2	39	3	2	1	3	2	3	3	2	3	3	4	3	2	3	1	2	3	3	2	5	3	5	4	5	3	5	4	5	4	3	315
1	22	2	3	1	4	2	4	5	4	3	3	3	3	3	4	4	5	3	5	5	5	4	1	3	1	3	1	1	1	4	4	244
1	32	2	3	2	3	3	4	4	3	4	4	2	3	4	3	5	4	2	3	4	5	2	4	5	2	4	3	4	4	4	4	441
2	22	2	2	3	3	4	4	2	2	3	1	4	3	3	3	4	4	3	5	4	5	3	5	4	4	4	4	5	3	3	2	353
1	24	2	2	2	4	2	4	4	4	3	4	1	2	1	5	1	1	1	1	2	5	3	3	5	4	4	5	4	3	3	2	220
1	38	2	2	4	4	2	2	2	4	3	3	2	2	5	4	3	3	4	4	5	5	1	1	1	2	2	3	1	1	2	3	440
2	38	2	4	3	4	3	2	3	3	4	3	3	3	1	2	3	5	5	5	5	5	1	1	1	1	1	2	1	1	2	5	278
2	30	1	3	3	3	3	5	2	3	4	3	2	3	1	3	2	4	4	3	4	5	2	5	2	2	3	2	3	3	2	5	278
1	28	2	1	4	3	4	4	4	3	5	4	3	4	4	4	4	4	4	4	5	5	2	2	2	2	3	3	4	2	4	5	312
2	28	2	2	2	3	5	4	5	3	3	4	5	2	2	2	2	5	5	4	4	5	1	4	4	5	4	2	3	2	4	5	267
2	27	2	1	3	1	4	2	3	2	2	3	2	4	1	3	4	4	5	4	4	5	2	4	4	5	4	5	4	3	3	2	199
2	35	2	3	1	5	4	3	4	4	4	5	5	4	5	3	4	3	1	3	1	5	5	2	2	2	3	2	2	2	3	3	363
1	29	2	4	3	4	5	5	5	3	5	5	4	4	3	4	3	2	4	2	3	5	3	3	4	3	3	3	4	4	4	4	311
1	30	2	3	3	3	3	1	5	4	4	4	3	3	4	3	3	4	3	5	5	5	1	3	2	1	2	2	2	1	1	5	230
1	18	2	1	3	2	2	3	3	2	3	1	1	3	1	3	3	2	2	1	1	5	5	2	2	4	4	3	1	4	3	3	357
2	37	2	2	2	1	3	1	2	2	2	3	2	2	2	2	1	5	1	1	1	5	3	2	2	4	2	4	3	3	5	2	391
2	19	2	1	2	3	3	3	2	2	1	4	2	2	2	1	1	3	2	3	4	5	4	5	3	4	4	3	2	3	4	1	365
1	39	1	4	3	2	1	3	3	3	1	1	3	1	2	2	2	2	2	1	3	5	5	3	5	4	4	4	4	4	4	3	307
1	19	1	3	3	1	2	4	1	2	2	3	2	3	3	1	1	3	3	2	1	5	4	5	5	5	5	5	5	4	5	1	288
2	21	2	1	2	3	3	3	3	3	2	3	1	1	2	1	1	4	4	4	3	5	3	5	4	3	5	5	3	4	4	3	255
1	22	1	1	2	3	2	2	3	3	4	2	5	2	3	3	2	3	3	4	2	5	2	4	4	4	2	4	2	2	4	5	327
2	34	2	3	3	3	4	4	4	2	3	4	3	4	2	2	3	1	2	1	1	5	5	4	3	2	2	1	4	3	1	2	262
2	28	2	4	1	4	3	2	1	3	3	3	4	4	4	3	2	4	4	4	3	5	2	4	3	4	3	3	4	4	3	2	238
1	21	1	2	3	3	3	5	4	3	3	2	3	3	5	5	4	5	5	3	4	5	1	3	3	2	2	2	5	4	2	2	340
1	18	1	4	2	2	2	3	2	2	3	3	4	3	2	1	1	3	3	3	4	5	3	3	4	5	3	5	4	5	3	2	319
2	35	3	1	2	4	4	4	4	5	3	3	4	1	3	2	3	2	5	3	1	5	4	4	2	3	3	1	4	5	4	2	323
2	34	3	3	2	5	5	2	3	3	4	3	3	4	4	3	5	3	4	5	3	5	3	3	4	4	4	4	2	3	3	3	313
2	28	2	3	3	2	2	3	2	2	1	1	2	1	3	2	4	1	2	2	1	5	5	3	4	3	4	2	1	3	2	3	220
1	35	2	2	1	3	2	3	1	4	3	2	3	2	4	4	3	3	1	1	2	5	5	5	5	5	5	5	5	4	4	2	384
2	34	2	2	2	1	2	1	2	2	1	2	3	3	2	1	2	3	1	1	3	5	3	5	5	5	5	4	5	5	4	1	321
2	40	2	2	3	3	2	2	1	3	3	3	5	3	4	3	4	5	3	3	3	5	1	4	5	5	5	3	3	5	3	2	422
2	27	2	4	2	1	1	3	2	3	1	3	4	3	2	4	4	2	1	2	2	5	2	4	3	2	3	2	3	5	3	4	370
2	25	2	4	3	2	2	4	3	4	1	4	1	3	2	1	1	4	2	4	2	5	3	4	5	5	4	3	5	4	3	3	361
2	32	2	4	2	4	5	5	5	5	5	4	5	5	5	4	5	5	5	4	4	5	1	3	3	4	3	4	3	3	3	2	274
1	21	2	1	1	2	1	3	2	1	1	2	3	3	2	3	2	1	2	1	1	5	5	4	5	2	3	4	3	1	2	2	275
1	30	3	1	3	4	5	5	4	2	5	4	4	3	4	3	4	2	4	4	3	5	2	3	3	3	4	4	3	4	4	1	252
2	28	3	3	3	3	3	3	1	5	4	4	3	3	2	4	4	3	2	3	4	5	3	3	3	4	4	3	2	4	4	4	363
1	31	3	2	2	3	3	3	2	3	1	3	4	4	5	5	4	3	4	3	4	5	3	3	3	4	4	5	1	3	5	2	394
2	27	2	2	2	3	5	3	5	1	2	3	4	4	1	3	2	3	3	2	3	5	4	4	4	3	5	3	1	3	3	3	369
2	29	1	2	3	4	3	4	3	3	2	4	4	2	4	4	4	4	4	3	3	5	4	3	4	2	3	4	3	3	2	2	458
2	20	3	3	4	4	4	3	4	3	3	5	3	4	3	3	4	4	5	5	4	5	2	4	3	3	2	1	3	3	3	2	267
1	30	2	1	3	4	5	4	4	4	4	3	2	4	4	3	3	3	3	1	2	5	3	3	3	4	3	4	3	1	3	2	135
2	33	1	3	2	2	2	2	3	1	2	1	2	1	1	3	2	4	2	4	3	5	3	5	2	2	1	2	2	4	5	4	355
1	31	1	1	2	3	4	4	3	4	4	3	4	2	1	5	3	3	3	2	3	5	3	3	3	3	3	1	1	3	1	5	277
1	21	2	3	2	3	2	4	5	4	5	4	5	3	3	3	2	5	1	3	2	5	2	3	4	4	3	4	2	4	2	3	276
1	23	2	1	1	4	2	3	2	2	4	2	3	3	1	3	4	2	1	2	3	5	5	5	5	5	5	5	5	4	4	2	428
1	18	2	2	3	4	5	5	5	4	2	4	5	4	4	4	5	4	3	4	3	5	3	3	1	2	1	2	1	2	2	4	288
2	30	2	1	3	4	3	2	3	2	5	2	3	3	3	5	4	5	4	5	4	5	2	3	2	1	4	2	1	2	2	4	393
1	36	2	2	1	5	4	3	5	2	4	5	1	3	5	1	3	2	2	3	2	5	3	3	2	3	4	2	3	1	3	2	169
1	28	2	1	2	5	4	4	4	2	4	5	2	4	5	3	4	2	1	2	3	5	5	5	5	4	4	5	5	4	3	1	354
1	35	2	3	2	3	4	3	3	4	4	4	4	5	5	5	3	3	4	4	3	5	2	4	4	2	3	2	3	4	3	3	269
1	29	1	3	3	5	5	5	4	5	3	4	4	5	4	5	3	2	5	3	2	5	4	4	2	2	4	3	1	3	3	4	314
1	22	2	3	4	2	4	3	1	3	1	1	2	1	3	2	3	3	4	4	3	5	4	4	2	4	3	3	3	3	3	5	333
1	24	2	1	3	2	2	1	4	4	4	3	3	4	2	2	2	1	1	3	2	5	2	3	3	4	4	5	2	4	3	4	321
1	31	2	2	2	1	5	4	3	4	4	5	2	3	5	3	4	2	1	3	3	5	3	4	4	3	5	5	5	5	3	1	294
1	37	2	1	3	4	5	5	4	5	4	5	2	4	4	3	4	3	2	3	3	5	4	3	3	3	3	2	2	1	3	3	317
2	37	2	1	3	3	1	3	1	3	2	3	1	1	2	3	1	4	3	4	4	5	2	1	2	3	3	3	2	4	3	2	269
1	25	3	3	3	2	2	2	3	4	3	2	2	1	4	2	3	2	3	2	5	5	3	2	3	5	5	4	4	4	3	2	318
2	40	2	3	4	4	3	4	3	5	5	4	2	3	2	4	4	4	1	3	2	5	4	3	5	3	3	4	3	3	2	4	166
2	18	2	2	1	5	3	5	5	4	5	5	2	4	2	3	2	5	5	5	5	5	1	1	3	4	2	1	2	2	3	5	354
2	39	2	2	4	2	4	2	3	3	1	1	3	3	4	5	2	1	3	2	1	5	4	5	5	5	5	3	4	5	3	2	356
2	34	2	3	3	4	3	3	2	4	4	3	4	4	2	3	3	3	1	4	4	5	3	2	3	4	1	3	3	3	2	1	161
2	19	3	3	3	4	3	3	4	3	5	2	1	2	2	3	2	2	5	5	3	5	2	3	3	2	2	2	2	3	3	3	359
1	30	2	2	3	3	5	4	3	4	4	4	5	4	5	4	4	4	3	3	4	5	3	1	4	3	4	5	3	3	4	3	369
1	36	2	2	3	5	4	3	4	2	3	5	1	1	1	3	2	1	2	3	2	5	4	4	4	3	5	4	4	4	4	3	334
1	33	1	4	2	2	1	3	3	2	3	2	4	4	3	4	3	3	3	5	5	5	2	4	3	1	1	1	1	3	1	4	339
1	32	2	1	3	2	3	2	3	2	3	4	2	5	3	5	3	4	2	4	3	5	3	2	3	1	3	2	3	2	1	4	408
2	40	2	4	1	5	5	4	5	5	4	5	4	4	4	5	4	2	4	3	3	5	2	3	2	2	2	2	4	1	4	3	138
1	24	2	3	2	4	4	2	2	2	3	3	2	2	3	3	3	4	5	3	3	5	1	4	2	4	4	3	2	2	3	2	506
1	20	2	1	3	4	3	3	4	3	5	3	3	2	4	2	3	2	3	4	2	5	5	5	3	2	3	3	3	4	4	2	289
2	29	2	4	3	3	2	2	2	2	2	1	3	4	3	3	4	1	4	4	4	5	4	3	2	3	4	3	5	3	2	4	107
1	28	1	3	2	2	3	4	4	4	3	5	4	3	3	3	4	5	5	5	5	5	2	4	1	2	2	3	2	3	1	2	435
1	38	3	2	3	3	3	2	3	3	3	3	4	3	2	4	3	3	2	1	1	5	3	4	4	3	1	3	5	3	2	5	338
1	20	2	1	1	5	5	5	4	4	4	3	2	2	3	2	3	5	2	3	3	5	3	3	5	3	4	4	4	5	4	2	360
1	29	3	3	1	3	1	4	1	5	4	3	4	3	4	2	3	1	3	1	1	5	3	2	2	2	2	2	3	3	3	5	126
2	21	3	4	2	3	2	3	3	2	2	3	3	3	5	2	3	3	2	1	2	5	4	2	2	2	1	4	4	3	4	5	345
1	39	2	3	3	1	2	2	2	2	1	1	3	3	2	2	1	1	2	2	2	5	2	5	4	3	5	4	4	4	5	1	388
1	24	3	2	4	4	5	5	3	4	5	4	5	1	3	2	2	2	2	2	2	5	4	1	4	5	3	3	3	2	4	3	337
2	35	1	2	1	5	4	2	4	3	2	4	1	3	1	3	2	2	1	3	2	5	2	4	4	3	2	5	3	3	3	2	315
1	30	1	1	2	4	5	2	4	3	5	5	3	5	4	4	4	2	3	4	2	5	3	5	5	5	5	4	5	5	4	1	319
2	35	1	2	3	2	2	3	4	5	4	4	4	2	2	2	3	1	2	3	2	5	4	4	3	3	4	5	3	4	3	4	319
2	38	2	2	3	2	2	3	1	2	3	3	3	2	4	3	3	3	2	3	5	5	3	4	5	4	2	3	3	4	2	3	277
2	32	3	1	1	4	5	4	5	4	5	4	4	4	4	4	5	5	4	4	5	5	2	4	4	2	3	3	2	3	3	1	257
2	36	2	1	4	2	2	2	3	4	4	3	2	3	2	2	3	2	4	2	4	5	4	3	5	4	3	2	3	5	4	3	362
2	24	1	3	1	3	3	4	2	3	4	3	2	3	3	2	3	1	3	3	2	5	4	4	3	3	4	5	5	4	5	3	211
1	24	2	2	1	4	4	3	4	3	3	4	2	1	3	2	3	4	2	3	2	5	2	5	3	5	2	3	5	5	4	3	298
2	36	2	3	1	3	3	3	4	5	3	3	2	2	3	3	3	3	5	4	3	5	5	5	4	2	2	3	3	5	2	3	318
2	28	2	2	3	1	3	4	4	3	3	5	4	5	4	3	5	2	1	2	2	5	4	3	2	3	3	3	3	2	2	2	216
2	38	1	3	1	4	3	4	3	4	3	4	3	4	3	2	5	3	1	1	3	5	5	5	4	3	5	2	1	3	3	2	222
2	35	2	3	2	1	3	2	4	3	4	4	3	4	2	4	3	4	4	5	4	5	2	1	3	2	2	5	2	4	3	4	309
2	33	2	3	2	2	2	2	1	3	2	2	4	5	3	5	4	3	3	3	2	5	3	5	3	5	5	5	5	5	5	2	280
2	18	3	1	3	3	1	3	4	4	1	4	5	3	4	2	3	2	4	5	3	5	1	3	2	3	1	1	1	1	3	4	304
1	37	3	4	3	5	2	4	5	4	4	3	3	2	5	3	4	4	5	5	5	5	2	3	1	1	1	3	4	3	1	5	350
2	39	2	2	2	5	4	3	5	5	5	5	4	3	4	3	1	1	2	1	1	5	4	3	5	5	5	5	4	4	3	2	520
1	39	2	2	2	2	3	4	2	5	3	1	3	2	5	1	3	4	4	4	4	5	3	2	3	4	3	4	5	4	3	3	353
2	25	3	2	1	3	4	3	4	5	4	4	2	3	3	3	3	5	5	3	4	5	3	2	3	2	2	1	2	1	1	4	398
1	20	1	3	2	5	4	4	3	2	3	4	5	5	5	5	3	4	3	5	2	5	3	4	4	3	3	4	3	4	4	1	314
2	38	3	2	2	3	5	4	4	3	3	4	2	3	1	3	4	5	3	4	5	5	3	3	3	3	4	4	3	4	3	3	248
1	27	2	2	1	3	4	3	5	2	3	4	2	1	2	2	2	3	2	3	2	5	3	5	3	5	4	2	3	2	3	3	330
1	27	2	2	3	3	4	2	1	1	5	2	1	4	2	2	2	4	5	3	5	5	2	4	5	3	3	4	3	3	4	2	267
2	20	2	1	2	2	1	3	4	2	2	3	3	3	2	4	1	1	1	2	1	5	4	2	2	4	4	3	2	2	3	5	468
1	19	2	1	2	4	3	4	5	3	3	4	4	5	3	3	5	3	3	3	4	5	3	3	4	3	4	3	2	2	5	4	271
2	29	1	3	2	1	1	1	1	1	2	2	1	2	2	1	2	3	4	4	2	5	4	3	4	4	5	5	3	3	5	2	344
2	40	2	1	3	2	4	1	3	4	3	3	1	1	1	1	1	2	4	4	5	5	2	3	5	4	4	3	3	4	4	4	303
2	33	1	1	3	2	2	1	2	2	1	1	2	2	1	3	1	2	2	3	2	5	4	1	3	4	2	1	4	4	4	4	201
2	39	2	3	1	5	3	4	4	2	4	2	1	3	1	3	2	1	3	1	3	5	4	3	2	2	3	3	1	3	2	3	176
1	40	2	1	1	4	5	5	5	4	5	5	5	5	4	3	5	3	5	4	3	5	1	2	3	2	3	2	1	1	3	5	386
1	18	2	3	1	4	4	4	4	4	3	3	4	4	3	3	3	1	4	3	3	5	4	4	5	3	3	4	3	4	4	2	242
2	33	2	3	1	5	1	3	3	4	3	4	1	3	2	3	4	1	1	1	2	5	5	5	3	4	4	4	5	3	4	3	234
1	22	3	2	3	3	4	4	4	3	5	4	3	5	3	3	4	2	3	4	3	5	4	5	4	3	4	3	3	2	4	4	234
2	31	2	2	3	1	2	3	3	1	1	2	1	4	3	3	3	5	4	4	4	5	5	3	2	2	2	4	2	2	4	2	207
2	25	2	2	3	3	2	3	4	3	2	4	4	3	1	2	1	1	3	5	3	5	5	2	3	3	3	3	3	3	2	2	279
2	26	2	3	3	3	5	2	1	3	5	3	4	4	5	5	4	3	2	3	3	5	4	2	3	1	1	2	2	2	2	5	195
2	39	2	2	3	4	3	3	4	4	5	5	3	4	4	4	3	5	3	5	5	5	1	5	4	4	4	5	4	5	5	1	305
1	19	2	4	3	2	3	5	5	5	5	4	1	3	3	1	1	5	5	4	5	5	3	4	3	2	1	4	5	4	3	3	227
2	24	1	3	3	1	1	1	2	1	2	1	5	3	4	4	2	2	3	3	3	5	1	3	3	2	3	1	2	4	1	2	362
2	32	3	3	1	4	4	2	3	5	5	5	4	2	5	5	4	5	5	4	5	5	3	2	3	4	5	3	3	2	4	1	284
1	34	3	4	2	2	4	4	3	3	4	3	5	5	2	4	2	3	3	2	4	5	3	3	3	4	4	3	4	4	3	2	168
1	22	2	3	3	3	5	4	5	4	5	5	5	5	5	5	5	5	5	5	5	5	1	3	1	3	1	2	1	1	3	4	217
2	36	1	4	2	3	1	3	1	2	2	2	3	1	3	2	1	3	1	3	2	5	5	5	5	5	4	5	5	5	5	1	357
2	30	2	4	3	4	5	4	4	3	3	3	2	5	4	4	4	4	3	2	2	5	5	4	5	3	5	4	4	5	4	2	290
2	19	1	1	3	3	2	4	4	3	2	3	2	4	2	3	5	3	3	1	3	5	3	4	3	5	1	3	2	3	4	4	205
2	21	2	2	2	2	1	1	1	3	1	3	4	5	5	4	5	1	2	2	1	5	3	2	2	1	2	1	2	2	3	3	275
1	40	2	3	3	3	4	5	3	4	2	4	4	5	3	3	3	4	5	5	2	5	3	4	4	4	3	4	2	4	4	3	375
2	28	2	3	1	3	5	3	4	5	5	2	4	5	5	3	3	2	3	4	4	5	3	3	3	2	3	3	3	3	5	3	210
1	31	3	2	2	3	3	5	5	5	4	4	4	4	4	4	3	1	2	2	1	5	5	4	3	2	3	2	5	3	4	3	169
2	30	2	3	2	3	3	3	1	5	2	2	4	2	2	1	1	5	3	4	5	5	1	2	3	3	3	5	5	5	5	1	275
2	23	2	4	1	3	2	4	1	3	2	3	1	2	5	1	2	2	2	5	4	5	3	5	4	4	4	4	5	5	3	1	367
1	38	1	3	2	4	2	3	3	3	2	4	2	4	4	5	4	4	4	4	4	5	2	1	1	4	2	3	5	3	3	2	291
2	39	2	1	1	3	1	2	4	5	4	4	3	5	3	3	3	5	5	5	5	5	3	2	2	3	2	3	2	2	1	4	447
2	18	1	1	3	3	1	1	1	3	1	1	1	2	2	2	3	1	1	1	1	5	3	5	5	4	5	4	5	3	5	2	343
2	40	3	1	3	4	3	4	4	4	4	3	4	4	5	3	5	4	4	4	3	5	2	1	3	2	1	1	1	1	3	4	204
2	34	1	4	1	3	3	1	4	5	2	4	4	5	3	1	3	4	4	4	2	5	1	4	4	5	2	4	3	3	4	4	336
1	25	2	1	1	3	1	2	4	4	4	2	4	3	5	4	5	3	4	5	4	5	1	3	4	4	4	2	5	4	2	4	342
1	38	2	1	3	3	4	4	3	5	5	2	4	2	3	2	4	4	2	3	3	5	4	5	4	5	4	4	3	3	5	2	199
2	36	3	3	2	1	4	4	2	2	5	4	5	5	5	5	4	3	3	4	2	5	2	3	2	4	2	3	5	3	2	3	327
1	20	2	3	3	1	3	4	1	5	4	2	3	2	5	5	2	4	5	2	5	5	2	3	3	4	3	4	4	3	5	3	283
1	30	1	1	3	3	2	1	4	2	1	3	3	3	3	4	3	4	3	5	5	5	2	4	5	4	5	5	3	5	5	1	492
2	30	2	1	4	1	2	3	3	2	4	3	3	3	1	2	1	3	1	3	3	5	1	3	3	4	4	3	4	3	3	3	268
1	35	2	4	3	4	4	4	3	2	4	5	4	4	3	4	4	5	5	4	5	5	1	2	2	3	5	3	3	3	3	5	291
2	31	3	1	3	4	4	5	5	3	5	5	2	3	5	4	4	3	4	4	4	5	4	3	1	3	5	3	2	4	1	1	268
1	19	3	1	2	5	2	2	3	2	4	3	5	5	3	3	2	5	3	2	3	5	4	2	3	2	2	2	4	1	3	4	252
2	40	2	1	2	3	3	5	4	3	3	2	3	4	4	3	1	4	4	4	4	5	2	5	4	4	2	4	4	3	4	1	291
2	22	3	4	3	3	5	2	3	1	4	2	2	4	2	4	2	3	3	4	5	5	2	3	4	4	5	3	3	2	2	1	336
1	31	2	2	3	4	2	1	4	4	4	2	4	4	5	4	5	1	1	1	2	5	4	5	3	3	5	2	3	3	5	2	270
2	23	1	1	1	3	1	2	3	5	1	4	4	4	3	4	3	4	3	1	2	5	4	5	5	3	5	1	2	5	3	2	297
2	37	2	1	1	3	3	4	5	1	1	3	3	2	4	2	4	4	4	3	4	5	1	3	5	3	2	3	2	3	4	5	159
1	28	2	1	1	4	2	3	4	2	2	4	3	3	3	3	1	4	4	4	5	5	2	5	4	2	4	4	4	4	4	3	392
2	39	1	4	3	2	2	1	1	2	2	1	2	1	3	2	1	4	5	3	4	5	4	3	3	3	2	1	5	3	2	2	211
1	31	2	2	1	2	2	4	4	4	3	3	1	1	2	2	1	2	2	4	3	5	3	3	5	4	4	4	5	3	5	2	393
1	39	2	3	4	3	4	4	3	4	3	4	3	5	5	5	5	5	4	5	5	5	2	1	3	2	2	1	2	2	2	3	319
2	26	2	2	3	4	3	2	3	4	5	2	2	1	2	1	3	3	2	2	4	5	4	3	5	4	5	5	3	4	3	2	324
2	25	2	3	3	2	2	4	2	2	3	4	2	3	4	5	4	2	4	3	2	5	4	4	3	2	5	4	4	3	4	2	296
1	26	2	3	2	3	2	5	3	4	3	4	2	3	3	2	3	3	2	3	2	5	3	3	3	4	5	4	3	3	4	2	160
1	23	3	3	2	1	1	2	2	4	3	2	3	4	4	3	4	4	5	3	4	5	1	3	4	3	4	3	5	2	3	5	357
1	30	2	3	2	4	3	1	2	2	1	3	3	4	5	4	5	5	4	5	5	5	1	2	2	3	3	3	2	1	4	1	222
2	19	2	3	3	1	2	3	4	3	3	4	2	4	4	4	3	2	2	3	1	5	3	4	3	3	3	1	3	5	2	4	157
2	21	1	2	2	3	2	2	2	1	2	2	2	2	3	2	2	1	2	2	2	5	5	5	4	3	4	3	5	2	4	2	219
2	18	2	2	2	3	5	1	4	3	3	4	3	4	4	3	4	3	4	4	2	5	2	3	2	5	1	3	4	1	3	3	358
2	32	3	3	4	3	3	4	4	4	2	2	3	4	3	4	2	3	3	4	3	5	3	4	2	4	3	3	2	2	3	3	168
2	35	2	2	3	3	5	1	2	2	4	4	5	4	4	4	3	3	5	2	3	5	3	3	5	4	3	3	4	2	3	4	254
2	34	1	2	1	2	5	4	2	4	2	5	3	3	2	4	3	5	5	3	3	5	1	5	4	4	5	3	4	3	4	2	413
2	31	2	2	2	3	2	5	1	3	3	2	1	2	3	2	4	4	3	2	5	5	3	3	2	1	3	1	2	1	1	3	177
2	29	3	2	3	2	3	5	4	2	2	4	4	4	2	2	4	4	2	3	5	5	2	2	3	2	4	4	5	2	3	3	228
2	31	2	3	1	2	2	3	3	3	3	2	2	1	1	1	1	1	2	1	1	5	4	4	5	5	5	5	5	4	5	3	333
2	26	1	2	3	3	3	4	4	5	5	5	5	2	4	1	2	5	4	3	4	5	4	4	3	3	3	2	3	5	2	3	181
2	28	1	3	3	2	3	3	3	4	2	3	4	2	3	3	3	2	2	2	3	5	5	3	2	1	3	2	3	4	2	3	373
2	22	1	2	1	4	5	5	4	4	5	4	3	5	4	3	5	3	3	2	4	5	4	5	2	3	2	5	4	4	4	2	224
1	36	3	2	1	4	4	4	4	5	4	5	5	2	5	5	3	5	5	4	3	5	2	1	3	3	1	2	1	1	3	4	292
1	37	1	3	2	3	4	3	4	2	3	3	3	4	5	3	5	5	5	5	3	5	2	3	2	3	1	1	3	1	1	5	105
2	22	2	1	1	4	5	4	4	4	3	5	3	4	2	2	1	2	4	3	2	5	1	5	3	3	2	2	4	2	1	3	281
1	36	2	4	2	4	3	4	3	3	4	5	2	3	3	2	4	4	4	3	4	5	2	2	2	2	2	1	2	2	2	4	353
1	19	3	2	1	4	5	3	5	5	5	5	5	4	5	5	5	3	5	4	4	5	2	3	3	5	1	2	3	4	5	1	324
1	37	2	2	3	2	3	3	4	5	3	2	5	4	4	3	5	5	3	2	4	5	1	3	1	4	3	3	2	1	2	4	305
1	24	2	1	2	3	1	1	2	3	1	1	2	2	1	3	3	3	1	2	4	5	2	2	3	3	2	3	3	2	3	4	455
1	40	3	2	4	5	4	2	4	3	3	4	2	2	2	2	2	5	5	4	4	5	2	5	4	3	3	4	2	3	3	2	366
1	19	2	2	3	3	5	4	5	3	5	5	4	5	5	5	4	5	4	2	4	5	2	1	5	2	5	5	4	4	3	5	286
2	18	2	1	3	5	5	5	5	5	4	5	3	4	4	5	5	4	3	4	5	5	2	3	4	2	4	4	4	3	4	4	353
1	27	2	3	1	2	2	2	3	2	3	3	1	2	3	1	3	3	5	3	2	5	3	3	3	3	3	4	4	3	4	3	257
1	19	2	1	2	2	3	2	5	5	1	2	4	5	5	3	3	4	3	3	3	5	3	1	2	2	3	4	2	2	4	5	256
2	29	2	3	2	5	4	4	5	5	5	4	4	3	4	4	4	3	2	2	2	5	2	3	3	2	2	4	3	3	3	3	227
1	18	3	2	3	3	5	3	5	5	5	5	5	4	3	5	4	5	4	5	4	5	1	2	1	1	3	2	1	3	2	4	334
1	31	3	2	3	2	4	3	3	2	2	4	3	5	5	4	5	4	4	2	4	5	2	2	3	5	4	5	2	3	3	3	184
1	33	2	1	3	4	3	4	4	4	1	3	1	3	2	3	3	4	3	2	3	5	4	3	4	5	4	5	4	3	5	3	251
2	35	2	4	4	3	3	2	5	5	3	4	5	5	4	5	5	2	4	3	3	5	3	2	3	4	2	3	3	2	3	3	282
1	24	2	1	1	2	2	1	3	4	3	2	2	3	3	3	3	2	1	1	2	5	5	2	3	4	4	5	5	5	5	2	239
1	32	2	1	3	2	1	3	3	4	4	4	5	2	4	5	4	3	2	2	3	5	2	3	3	2	5	2	5	1	4	3	364
2	18	3	2	2	3	1	3	2	2	3	3	2	3	3	3	2	2	2	3	4	5	4	2	3	5	2	4	2	3	3	1	437
2	26	2	2	1	3	2	2	2	2	4	4	5	4	5	4	4	1	2	4	2	5	2	1	2	2	3	2	3	4	2	2	184
2	18	2	2	2	3	5	2	3	2	2	5	2	2	3	3	3	2	4	5	1	5	3	5	4	5	3	4	5	5	2	2	221
2	34	1	2	2	5	5	4	4	1	4	2	3	4	4	3	3	3	4	4	3	5	3	3	2	3	2	2	2	3	2	4	241
1	32	2	2	3	4	3	2	4	4	4	5	3	3	5	5	5	4	5	4	4	5	1	4	1	2	5	4	4	5	5	4	336
2	40	1	1	2	5	2	4	5	3	4	3	5	3	3	2	2	3	3	5	5	5	3	5	4	3	2	3	2	3	3	1	331
2	34	2	3	4	1	2	2	1	2	1	1	3	3	3	4	2	5	4	5	2	5	3	2	4	5	4	3	3	3	2	3	267
1	18	3	2	2	4	2	3	5	1	3	4	5	2	5	3	4	2	4	2	2	5	3	1	2	1	1	1	1	1	1	5	333
1	21	1	4	2	4	4	5	3	4	3	3	2	1	2	4	1	3	3	4	2	5	2	2	3	1	2	1	1	3	1	4	448
1	19	1	2	2	3	2	3	2	3	2	4	4	3	4	5	5	3	4	4	3	5	2	1	2	2	3	1	2	4	1	3	304
2	22	2	3	1	4	1	1	3	4	4	2	4	4	2	2	3	3	4	3	4	5	4	4	5	5	3	4	5	4	3	3	225
1	19	1	3	3	1	3	3	1	2	1	1	3	3	1	4	2	3	2	3	2	5	5	4	3	4	4	5	5	4	4	3	452
1	25	2	1	3	3	3	3	3	2	3	4	5	3	4	4	4	3	4	2	3	5	3	4	2	4	1	4	5	2	1	3	282
1	18	2	1	3	3	4	5	3	3	1	2	5	5	5	4	5	5	4	4	3	5	2	3	1	2	3	2	3	2	1	4	313
1	30	2	1	3	4	4	3	4	4	3	3	4	5	4	4	5	4	2	3	4	5	1	3	1	3	1	2	1	1	3	2	266
2	22	1	2	1	1	1	1	1	1	1	1	3	4	1	3	2	1	3	2	1	5	4	4	4	5	3	3	3	5	3	2	274
2	40	2	2	1	1	2	2	4	3	3	2	2	5	2	2	4	2	3	3	3	5	4	4	4	3	3	4	3	3	2	4	355
2	26	3	3	2	3	4	4	5	5	5	5	3	3	3	3	3	4	5	3	2	5	2	4	3	2	4	3	4	3	2	4	304
2	33	2	1	2	1	3	1	2	4	1	2	2	3	3	2	2	3	1	1	1	5	4	4	5	2	3	2	3	4	5	2	359
2	31	2	2	3	2	4	3	5	3	1	3	2	4	2	1	1	2	2	1	2	5	4	5	2	3	3	4	3	5	3	2	265
2	38	2	2	4	3	4	4	4	5	4	3	5	4	4	3	2	3	2	2	1	5	5	4	4	4	4	3	4	5	4	3	290
2	19	2	4	3	3	5	5	5	3	3	5	4	5	5	3	4	3	1	4	3	5	5	3	3	4	3	2	2	1	1	4	240
2	33	2	3	2	4	5	1	3	5	3	3	4	5	5	4	3	2	2	3	4	5	1	2	1	4	4	5	2	2	3	3	340
1	24	3	1	4	4	2	3	2	4	4	3	5	4	3	4	3	5	3	4	4	5	3	3	3	2	3	2	4	1	3	3	254
2	31	3	1	2	1	2	2	1	1	2	1	2	3	3	2	2	4	5	4	5	5	1	3	1	3	2	4	5	5	2	3	233
1	25	2	2	3	4	3	3	5	4	2	4	5	5	4	4	4	4	4	5	5	5	3	4	3	3	4	3	3	3	3	4	384
1	27	2	4	3	2	3	3	3	3	4	2	2	3	3	3	3	5	5	5	5	5	2	2	3	3	2	4	3	2	4	4	350
2	25	2	3	1	5	1	1	3	4	2	1	2	2	3	5	4	2	3	3	3	5	3	3	4	4	3	3	3	5	5	2	363
1	32	2	3	3	3	4	2	1	1	3	2	1	2	3	2	1	4	3	2	2	5	3	3	5	5	5	4	3	3	4	2	260
1	19	2	1	4	4	2	3	3	4	4	4	4	5	5	5	5	4	4	5	5	5	3	5	4	3	3	3	5	2	5	1	357
2	30	3	3	4	2	5	5	3	4	5	4	1	2	3	1	2	3	5	3	4	5	3	2	1	1	2	1	1	1	1	5	330
2	32	2	2	2	1	1	3	4	4	1	3	2	2	3	2	2	4	3	3	2	5	4	5	2	4	2	4	3	4	4	3	273
2	28	2	1	3	1	2	3	3	3	2	1	1	1	2	2	1	1	2	2	2	5	4	1	5	5	1	4	2	2	4	2	282
2	36	1	1	2	1	1	2	2	2	1	1	2	4	2	2	2	2	3	1	1	5	5	4	4	5	3	5	4	5	3	2	376
2	19	2	1	4	4	5	2	5	4	4	5	3	4	3	4	2	3	4	3	4	5	4	3	3	2	2	3	2	2	2	4	270
2	32	1	3	3	4	4	4	2	4	4	4	3	4	5	5	4	4	2	4	5	5	4	2	3	5	3	3	2	2	5	1	452
1	23	2	4	3	5	5	4	5	5	3	3	3	4	4	5	3	4	4	2	3	5	2	3	1	3	3	3	3	4	3	3	326
2	36	2	2	3	4	5	4	5	5	4	4	3	3	3	2	2	5	5	4	5	5	2	2	4	3	1	3	3	2	3	4	300
2	25	2	3	3	1	3	2	1	3	1	1	2	4	1	4	2	2	2	3	1	5	3	3	1	4	3	4	2	2	1	5	350
1	39	2	2	3	3	4	2	4	1	2	3	1	1	4	2	3	3	3	5	4	5	2	2	3	3	3	3	2	3	3	5	316
2	21	1	4	3	4	3	3	4	3	1	3	5	4	3	3	4	2	5	4	4	5	3	2	2	1	2	3	1	3	2	3	438
1	36	3	2	2	4	5	3	2	3	3	5	2	3	4	2	5	1	3	1	2	5	3	3	5	3	2	4	2	5	2	2	221
1	29	3	3	1	3	1	4	4	5	3	4	2	5	5	3	3	3	4	4	3	5	5	3	1	1	2	3	1	1	1	5	349
1	25	2	2	2	2	4	2	1	4	1	4	4	3	3	3	5	3	5	4	1	5	3	5	4	1	3	2	3	5	3	2	264
2	18	2	1	2	4	1	2	1	4	2	2	3	1	3	4	4	1	3	1	3	5	4	5	5	1	4	5	2	3	4	3	229
1	29	2	4	2	3	3	4	3	5	5	4	5	3	4	5	5	4	4	4	4	5	4	1	1	2	1	1	2	2	3	4	328
1	19	1	2	2	3	4	4	2	5	3	4	3	3	3	4	3	3	3	2	3	5	4	1	2	3	4	2	1	3	1	3	235
2	40	3	2	2	3	3	1	2	3	3	3	4	3	1	1	4	3	3	4	3	5	2	1	1	2	1	2	3	3	1	3	450
2	37	1	4	3	3	3	3	4	5	3	4	2	3	4	4	3	4	3	3	4	5	3	1	4	3	4	2	3	2	3	5	443
1	32	1	2	4	4	3	4	3	3	3	2	1	4	2	2	2	3	4	4	4	5	2	2	3	1	3	2	3	4	1	3	354
1	39	2	2	3	4	3	4	5	3	5	2	3	5	4	5	5	4	4	5	4	5	2	2	5	2	4	3	4	5	3	4	341
1	20	2	1	3	2	4	2	3	4	3	2	5	3	4	5	4	4	4	3	3	5	3	3	4	5	4	1	2	1	5	2	242
2	32	3	2	2	4	5	5	4	5	2	5	5	4	2	4	3	5	5	5	5	5	1	1	2	3	3	3	1	4	2	3	347
1	31	1	3	1	3	4	3	4	1	4	4	3	3	4	3	3	4	3	4	2	5	2	2	3	4	2	3	5	3	3	2	184
2	26	2	2	1	2	3	1	4	3	4	2	3	4	4	4	3	5	4	5	4	5	1	4	3	4	5	4	1	5	3	3	319
2	38	3	1	1	3	3	3	4	3	1	3	4	3	2	5	4	4	4	3	3	5	2	3	1	3	2	2	2	3	3	3	308
1	40	2	1	4	3	4	1	3	3	3	2	2	5	3	3	3	2	2	2	4	5	4	2	5	3	4	4	4	5	4	3	274
1	38	1	2	1	2	4	3	3	3	2	5	1	4	3	4	2	3	4	4	2	5	3	3	2	3	2	2	2	1	1	5	254
2	38	1	4	3	3	2	4	2	2	3	4	3	4	5	3	4	5	5	4	4	5	3	1	1	1	1	1	1	1	2	2	309
2	24	2	1	3	3	2	1	3	4	4	1	1	1	1	2	2	5	4	2	1	5	3	4	5	2	4	5	5	5	4	1	430
1	24	2	3	3	1	2	2	1	4	4	2	2	2	3	3	1	3	4	3	3	5	3	4	4	4	2	4	3	4	4	4	250
2	22	2	2	1	3	1	1	3	4	2	2	2	3	5	4	4	1	1	1	1	5	5	5	4	5	2	5	5	5	5	2	347
2	29	2	4	3	4	2	3	4	5	1	3	2	5	4	2	2	3	3	1	2	5	5	2	2	2	2	4	3	1	2	3	191
2	18	2	1	3	5	5	3	3	5	5	4	4	4	3	5	5	4	4	3	5	5	2	1	4	3	3	3	5	3	2	3	323
1	30	2	1	3	4	5	5	5	4	5	5	5	3	4	5	3	3	5	5	4	5	4	2	2	4	1	4	4	3	4	3	198
1	36	2	2	3	4	2	5	3	3	2	3	5	5	4	4	4	3	3	2	4	5	2	4	5	4	1	3	4	3	3	2	253
1	33	1	2	1	5	5	5	5	4	3	5	3	3	3	3	1	2	4	3	2	5	2	4	4	2	3	2	2	4	3	3	198
2	21	1	2	3	3	4	3	3	3	5	1	5	2	4	5	4	2	2	3	3	5	1	4	3	5	3	3	4	4	5	3	326
2	25	3	3	2	3	3	1	3	5	4	3	5	3	5	5	4	4	4	4	4	5	2	4	2	4	3	2	3	3	4	3	324
1	32	2	3	3	4	5	2	3	5	4	2	2	1	3	3	3	4	4	3	4	5	2	5	5	5	3	5	3	5	5	2	434
2	34	2	2	1	3	3	2	2	4	2	4	5	4	4	3	4	4	2	3	2	5	3	3	1	3	3	5	3	4	3	4	461
1	25	2	1	2	1	2	2	3	2	2	2	4	5	4	3	4	4	3	5	3	5	2	2	3	2	3	3	3	3	4	1	303
1	38	1	4	1	5	3	5	5	5	5	4	4	5	5	3	4	5	5	5	4	5	1	2	3	4	3	4	4	3	3	2	273
1	36	2	2	1	4	3	3	4	3	3	2	3	2	3	3	2	4	4	3	3	5	2	3	5	3	4	3	3	3	4	1	382
2	22	2	1	3	1	5	1	1	1	1	3	3	3	2	2	1	1	1	2	1	5	5	1	2	2	4	1	4	2	3	4	240
2	19	1	2	2	4	5	5	5	4	5	4	2	5	5	5	4	3	3	3	4	5	4	2	3	3	4	1	2	5	3	1	149
1	32	1	1	3	2	3	3	2	3	2	4	2	4	1	4	1	3	3	2	3	5	3	4	4	5	4	4	3	5	3	2	193
2	26	2	3	1	4	3	4	3	3	4	4	3	1	4	4	4	1	1	4	3	5	2	3	3	3	5	3	2	4	4	3	228
1	25	2	1	4	3	3	3	2	3	3	3	3	4	4	4	5	3	3	4	2	5	3	1	4	2	2	5	4	3	4	3	331
1	38	2	2	3	5	5	4	4	5	5	4	3	3	4	4	4	4	3	5	5	5	1	1	1	4	3	3	2	2	2	5	318
1	30	3	2	3	5	3	4	3	3	5	4	3	4	3	4	3	3	4	4	5	5	4	2	2	3	2	2	4	4	5	2	309
2	18	1	1	1	1	2	4	1	3	2	3	4	3	1	4	2	3	5	2	3	5	3	5	4	2	4	2	5	2	3	2	357
2	21	2	1	3	5	5	5	5	5	4	5	4	5	4	5	5	2	2	1	3	5	4	5	1	5	3	3	4	5	3	3	319
2	23	3	1	2	5	5	5	5	4	5	5	5	5	5	5	5	4	5	5	5	5	3	2	1	4	2	3	2	3	3	4	297
1	25	3	4	2	2	4	4	3	4	3	4	3	4	4	4	4	4	5	3	3	5	3	3	5	4	4	1	5	3	1	2	379
2	40	2	3	1	3	4	2	4	1	1	3	1	4	1	2	2	3	4	2	4	5	4	3	2	2	3	3	4	4	2	3	375
2	40	1	3	3	4	5	5	5	5	3	4	3	3	4	4	4	2	1	3	3	5	2	2	4	4	5	3	4	3	3	4	245
2	29	1	4	1	2	1	2	3	1	1	2	3	3	3	3	3	3	3	2	2	5	3	4	5	5	2	5	5	4	5	1	204
2	39	2	3	3	1	1	2	2	2	2	1	2	1	1	3	2	4	2	3	4	5	4	2	4	5	4	4	5	5	5	1	273
1	40	3	2	2	2	4	4	2	2	3	5	2	2	3	5	1	3	2	5	4	5	3	4	2	3	1	2	3	3	5	3	349
2	36	1	3	3	2	2	2	4	3	2	3	2	3	2	2	4	4	2	2	3	5	3	1	1	1	4	1	3	4	2	4	313
1	32	2	1	2	4	4	4	2	3	3	2	1	2	1	1	3	2	2	2	3	5	5	4	4	4	2	3	2	4	4	2	335
1	37	2	2	3	2	3	3	2	3	4	4	3	3	3	5	3	4	3	4	2	5	3	3	3	3	3	4	1	3	3	4	257
2	39	3	2	1	4	5	4	5	2	2	3	3	3	5	4	3	5	4	3	4	5	3	1	4	2	3	1	3	3	4	4	138
2	19	2	3	2	2	3	2	4	1	2	1	3	3	2	1	1	5	2	3	2	5	3	3	4	4	4	3	5	5	5	2	231
2	39	3	3	2	5	3	3	3	5	5	4	3	2	4	4	2	4	4	3	5	5	2	3	4	4	4	4	4	3	5	1	273
1	31	2	1	4	1	2	4	4	2	2	3	5	2	4	4	3	3	4	5	3	5	3	3	3	3	3	3	4	3	4	3	370
1	25	2	3	2	1	1	2	3	5	3	3	3	4	5	4	5	3	5	4	3	5	1	1	3	3	3	1	4	3	1	4	286
1	26	2	1	1	2	3	3	3	3	2	1	5	3	3	3	3	3	5	2	3	5	4	3	2	3	3	3	2	1	3	2	173
2	39	3	2	2	2	2	3	3	1	2	3	2	3	4	2	2	4	4	5	4	5	1	3	3	5	5	4	2	3	4	2	211
2	18	3	2	2	3	5	5	5	4	4	4	2	3	3	5	4	4	5	3	4	5	3	3	2	1	1	3	3	1	3	2	321
1	26	2	1	1	5	5	5	5	4	4	5	3	3	1	2	2	2	3	3	4	5	1	4	4	5	4	5	3	4	5	2	366
1	32	1	1	3	3	5	3	3	3	4	4	4	5	5	5	4	5	4	4	5	5	2	4	3	4	4	3	4	3	3	3	371
1	37	3	2	2	3	3	4	3	3	5	5	2	4	3	2	3	3	3	3	4	5	3	3	4	2	3	3	4	5	4	3	198
1	38	3	1	3	5	5	5	5	5	3	5	5	3	4	5	5	3	5	4	3	5	3	2	1	4	2	1	3	2	2	4	393
2	21	2	3	1	5	2	5	2	3	3	4	5	5	5	5	5	2	3	2	3	5	5	2	1	2	2	2	3	1	3	3	379
2	38	1	2	2	3	4	4	3	3	5	5	4	5	3	4	4	5	4	4	3	5	3	2	4	4	5	4	5	4	5	2	335
1	19	1	2	3	3	1	2	2	1	2	2	3	4	2	3	2	4	2	5	4	5	1	1	2	1	5	3	3	3	1	4	251
2	32	2	1	4	2	2	1	2	2	2	1	2	2	4	2	2	2	3	4	5	5	3	1	4	2	2	1	2	2	1	4	330
1	34	2	3	2	5	5	5	5	4	4	4	4	3	4	3	4	2	3	3	3	5	1	4	5	4	4	4	4	4	4	1	309
2	20	2	2	1	2	2	4	1	1	3	2	2	4	4	3	1	2	2	3	3	5	2	4	3	4	3	3	3	4	4	2	334
2	36	2	3	4	4	4	3	3	3	2	3	4	4	3	2	3	3	1	3	5	5	1	4	2	3	2	3	4	2	2	5	348
1	20	2	1	3	3	4	2	4	4	4	3	4	3	3	3	3	5	4	5	4	5	3	3	1	2	5	1	2	2	3	3	330
2	38	2	3	3	5	4	5	4	3	3	5	3	4	5	5	4	4	3	4	4	5	1	1	2	3	2	2	2	2	2	4	187
2	29	1	2	1	5	3	5	4	5	2	3	3	4	4	1	2	3	4	4	3	5	3	1	3	2	4	5	3	5	5	2	306
2	32	1	4	1	2	1	3	1	2	3	1	1	2	2	1	1	3	3	2	2	5	2	4	3	2	3	3	2	4	2	3	554
1	23	2	2	3	1	5	3	4	5	3	3	3	5	3	3	4	2	1	2	2	5	5	4	3	2	3	3	3	4	4	4	440
2	28	2	3	1	4	5	4	5	4	5	5	4	5	4	4	4	5	3	4	5	5	3	3	2	4	4	4	3	2	3	4	182
2	19	2	1	3	2	4	4	2	3	1	2	5	3	4	4	3	3	4	2	3	5	5	2	3	1	2	3	3	3	3	3	234
2	35	2	4	3	4	3	2	4	5	5	5	4	4	5	4	4	4	4	5	4	5	1	2	3	4	1	4	4	1	4	4	247
2	31	2	4	2	2	5	4	3	4	5	3	4	3	5	5	4	2	4	3	5	5	3	4	2	4	4	5	4	3	2	2	170
1	25	3	1	3	3	1	3	1	2	1	4	4	1	1	2	3	3	4	3	3	5	1	5	3	2	4	4	3	4	2	3	363
2	32	3	1	3	4	4	3	5	4	2	5	2	3	4	4	3	5	3	3	3	5	3	5	3	5	3	2	3	3	3	2	224
2	34	3	3	1	4	4	3	2	5	2	3	2	4	3	4	4	4	3	4	1	5	3	2	5	3	3	1	3	5	4	1	282
1	27	2	3	3	3	5	2	3	3	2	2	4	4	3	3	3	1	2	1	3	5	4	2	3	5	3	4	5	2	3	2	276
1	36	2	3	3	4	3	3	3	3	4	4	4	3	2	1	2	3	4	4	3	5	3	5	4	3	4	3	5	4	4	2	210
1	23	2	2	1	2	2	3	2	4	2	1	2	2	4	3	2	5	2	2	3	5	3	2	2	1	2	1	1	3	1	3	297
1	34	2	3	1	5	5	4	5	5	3	4	2	3	4	3	2	3	1	2	4	5	4	1	4	2	2	3	3	4	2	3	342
2	36	2	4	3	1	3	4	4	3	4	2	5	5	4	5	5	3	3	5	3	5	3	4	5	4	5	4	5	5	3	2	317
2	20	2	2	1	4	5	4	3	3	3	4	3	4	5	4	4	4	2	4	4	5	1	3	4	4	2	4	2	4	2	4	176
2	22	1	1	3	5	3	2	5	2	3	1	3	3	2	2	1	4	5	2	5	5	3	2	2	1	4	2	2	4	3	4	302
1	33	2	2	3	4	4	3	3	5	5	5	4	2	3	4	5	4	5	5	5	5	2	4	2	3	1	2	2	2	4	2	201
2	24	2	4	3	4	4	5	4	1	5	5	3	3	3	4	5	2	5	2	3	5	2	4	3	5	5	4	5	4	4	2	328
1	33	2	2	3	2	3	3	4	3	3	3	4	4	4	4	3	3	3	3	3	5	5	3	4	4	5	4	1	4	5	3	283
2	30	2	4	1	2	3	4	2	4	4	4	3	4	3	4	5	4	2	4	5	5	2	4	4	4	4	3	4	4	1	3	331
1	31	1	3	2	4	3	2	5	4	4	3	5	3	4	3	3	4	5	5	5	5	1	4	2	1	4	2	2	3	2	4	546
1	24	2	1	4	1	3	5	1	3	4	4	1	3	1	2	1	5	3	2	3	5	1	3	4	1	4	2	3	3	4	4	293
2	29	2	2	3	4	5	5	3	2	5	3	3	3	2	4	3	3	5	5	5	5	1	3	4	5	3	3	5	4	5	5	204
2	26	1	4	2	2	3	4	3	3	5	3	4	1	4	3	4	3	2	2	1	5	3	3	4	3	3	4	1	4	4	2	289
2	21	1	1	2	2	1	3	3	4	1	4	2	1	3	2	3	2	4	4	5	5	3	4	4	3	2	3	2	2	3	1	211
2	34	2	1	4	3	5	4	5	4	4	5	3	3	4	1	3	1	1	2	2	5	3	2	2	4	1	1	1	2	2	3	299
1	36	2	2	3	2	2	4	2	3	3	2	1	1	2	1	2	4	1	4	4	5	4	4	3	3	3	4	4	5	2	3	209
1	23	3	2	2	5	3	5	5	2	4	4	5	5	5	5	4	2	3	3	4	5	3	1	3	4	3	1	2	2	1	4	252
1	21	3	3	1	3	3	3	5	3	3	3	3	4	3	1	2	3	1	3	2	5	3	5	4	5	5	5	5	4	5	4	372
1	38	2	3	3	5	4	3	3	1	4	3	4	2	5	5	1	4	4	5	3	5	3	2	3	3	5	4	3	2	1	2	276
2	20	3	2	2	2	2	4	2	3	2	2	1	4	3	3	3	3	3	2	3	5	3	5	1	2	4	2	3	2	4	3	324
2	21	2	2	2	3	4	1	3	3	1	2	4	4	4	1	3	3	5	2	2	5	4	5	5	4	4	5	5	3	3	2	285
2	34	1	3	3	2	2	5	2	5	3	3	4	4	2	2	4	4	3	3	4	5	4	5	3	4	4	5	3	4	4	3	338
1	24	2	1	1	3	2	3	4	4	3	4	4	2	4	5	5	4	3	5	4	5	1	3	2	4	4	4	2	3	5	3	244
2	37	2	3	2	3	3	3	2	1	1	1	2	2	2	1	2	2	1	3	2	5	4	4	3	2	4	4	3	3	4	2	182
1	26	1	2	1	4	3	4	4	4	3	5	3	4	4	3	3	5	5	5	4	5	1	1	3	2	3	1	3	1	3	5	293
2	29	1	2	3	5	5	5	5	5	5	5	5	5	5	5	5	4	5	5	4	5	1	1	1	1	1	1	1	1	2	4	130
1	33	3	4	1	4	3	3	4	3	3	4	5	5	3	5	4	4	4	4	4	5	2	1	4	5	3	5	4	3	3	3	249
1	21	2	2	3	5	5	3	5	4	4	4	5	5	5	5	5	4	3	3	5	5	3	2	4	2	4	4	3	4	1	1	172
1	19	2	3	2	4	3	4	2	3	4	3	1	3	2	2	2	4	4	4	3	5	4	2	3	3	4	2	2	3	3	3	205
2	19	2	2	3	2	3	3	5	3	2	4	2	3	3	4	3	4	3	4	2	5	4	4	3	4	2	4	2	2	4	2	349
1	31	3	2	1	5	2	4	5	3	5	5	4	3	3	4	4	2	4	4	2	5	3	3	3	4	3	5	4	4	5	1	238
2	19	3	2	3	3	4	4	4	5	4	5	4	5	4	3	4	5	3	3	2	5	4	1	2	3	3	2	4	3	2	2	330
1	28	2	2	4	3	5	4	4	5	4	4	2	1	4	4	4	3	4	4	4	5	1	1	4	3	4	4	3	4	4	1	389
1	35	2	3	3	1	3	2	2	3	3	3	3	1	4	1	4	3	3	3	4	5	3	1	3	3	4	2	2	1	4	4	257
1	24	2	1	2	4	5	4	5	3	5	5	4	5	5	3	4	3	3	4	4	5	3	5	5	3	2	5	5	4	5	1	261
1	20	1	4	1	3	1	1	4	4	3	3	3	3	3	4	4	4	3	4	4	5	1	3	4	3	4	3	3	2	4	2	266
2	38	2	2	2	2	1	1	1	2	2	2	3	4	3	3	5	3	2	2	3	5	3	4	4	3	5	4	3	5	4	2	355
1	39	2	1	3	3	2	3	3	2	3	5	3	4	3	5	4	3	2	2	2	5	1	3	3	2	1	2	4	3	3	3	346
2	38	1	4	1	3	1	2	3	2	2	3	5	2	5	4	4	3	1	3	2	5	5	3	3	5	5	5	4	4	3	2	366
2	22	1	1	4	3	4	2	4	4	5	3	3	3	3	2	2	5	2	3	5	5	4	5	5	4	4	5	4	4	5	1	440
2	37	2	1	2	3	2	1	3	4	2	3	3	2	3	3	4	3	1	3	4	5	3	1	3	2	2	4	4	3	1	3	279
1	37	2	1	2	3	1	3	2	1	2	4	1	2	2	1	2	4	2	3	2	5	3	3	4	3	4	5	4	2	3	2	337
1	23	1	1	4	5	4	4	4	2	3	4	4	4	3	5	5	4	5	3	4	5	2	2	3	1	4	3	1	1	2	3	350
1	23	2	3	2	5	5	3	4	3	2	2	3	3	3	4	3	5	3	2	4	5	3	3	4	4	4	5	4	4	3	2	320
2	22	3	3	2	1	3	1	5	1	2	1	2	2	3	1	2	1	2	1	1	5	5	3	5	5	3	4	4	3	3	3	387
2	37	3	3	1	2	4	1	1	1	4	5	4	5	2	5	5	1	2	1	2	5	5	5	4	4	3	3	4	3	5	2	257
2	37	2	2	3	2	3	2	3	2	2	2	3	4	1	3	4	2	2	2	2	5	2	3	3	4	4	3	3	2	4	3	350
1	24	2	1	2	2	5	4	2	4	1	3	1	3	1	2	2	2	3	3	2	5	3	4	3	3	4	5	4	4	2	2	228
2	32	1	1	1	1	4	1	1	1	2	2	2	2	3	3	3	4	1	4	3	5	3	4	5	4	4	5	5	5	5	1	302
2	40	2	3	2	4	1	3	3	2	2	3	1	1	1	2	2	1	2	3	1	5	3	4	4	4	5	4	4	5	2	3	300
1	32	2	3	3	2	4	2	1	3	3	2	4	5	4	4	5	5	3	5	5	5	1	3	2	3	2	3	3	4	2	3	317
1	27	2	1	3	3	3	3	2	3	3	4	5	3	4	4	4	4	4	4	5	5	1	2	2	2	2	3	2	2	3	3	403
2	38	3	1	1	1	1	2	2	2	3	2	3	3	4	2	3	4	4	5	3	5	2	1	2	2	1	2	3	2	2	3	188
1	18	2	2	1	4	4	4	4	5	4	5	5	4	5	3	5	5	4	3	4	5	3	3	3	4	2	3	2	4	4	2	326
2	25	1	2	3	3	3	4	4	4	3	4	1	1	1	1	2	1	3	1	2	5	5	4	3	4	4	3	4	4	3	1	254
1	34	2	4	2	3	3	4	4	4	3	4	4	5	4	3	3	3	2	2	4	5	2	2	2	1	3	4	2	2	2	3	307
1	27	2	2	3	4	3	5	4	4	5	3	1	3	2	1	4	3	3	4	4	5	4	4	4	2	5	2	2	4	5	3	240
1	40	1	3	3	4	5	3	3	3	4	5	5	5	3	4	3	3	2	3	3	5	2	3	4	4	2	4	3	4	4	2	366
2	25	2	2	2	4	4	5	4	5	5	4	4	5	5	5	5	3	2	3	3	5	3	2	4	1	3	5	3	3	2	1	213
1	23	2	1	2	4	2	3	4	5	3	5	4	3	4	4	3	3	3	3	2	5	4	3	4	4	3	2	2	3	3	4	244
1	36	1	3	3	5	5	4	5	4	3	3	4	3	3	3	3	5	4	4	2	5	2	3	4	2	3	3	3	5	3	1	184
1	19	3	2	3	4	2	4	3	5	2	3	5	5	2	1	2	5	2	4	5	5	1	3	2	3	1	4	3	3	3	3	275
1	19	1	2	1	4	5	5	5	5	5	5	3	5	2	3	4	3	5	3	2	5	4	3	2	3	3	2	2	3	3	4	352
1	32	2	2	3	4	2	3	2	3	4	4	3	3	3	3	2	4	5	4	4	5	3	3	4	4	4	5	4	4	4	2	305
2	34	2	3	3	1	2	2	4	3	3	2	1	3	5	4	3	3	4	3	3	5	2	2	2	3	4	5	3	2	2	3	362
2	28	2	3	2	5	3	4	2	4	3	3	4	5	5	4	5	5	5	3	3	5	1	1	4	2	2	5	2	3	2	3	282
2	36	1	2	1	2	1	4	3	4	1	2	3	5	4	3	2	2	2	3	1	5	5	5	5	3	4	4	2	3	3	2	524
1	22	2	1	1	3	4	4	3	4	1	3	5	4	4	4	4	4	5	5	5	5	3	1	3	4	4	2	3	1	3	5	231
1	33	2	2	1	3	3	2	5	3	3	4	4	2	4	5	4	2	1	1	2	5	2	4	2	3	2	3	2	3	1	3	234
2	39	2	2	1	3	3	3	4	4	2	3	3	5	2	1	3	3	3	4	2	5	4	5	5	5	5	5	4	5	5	1	360
1	25	2	2	3	4	2	2	3	3	1	4	3	1	2	2	4	1	2	1	1	5	4	5	5	4	3	5	4	5	4	2	278
2	34	3	1	2	4	5	5	3	5	4	5	4	4	3	4	2	4	1	3	3	5	3	1	4	2	2	2	4	4	2	3	447
2	18	2	3	3	4	3	3	3	3	4	2	3	3	2	1	3	1	3	4	2	5	3	2	2	3	2	2	3	3	2	4	262
2	32	2	1	4	4	5	5	4	5	3	4	5	5	5	5	5	2	4	4	3	5	3	4	5	5	5	4	2	4	3	2	290
2	18	2	3	1	2	3	3	2	3	1	1	2	1	3	2	3	1	1	3	2	5	3	4	4	5	3	4	4	3	3	1	264
1	21	2	2	3	5	4	4	4	3	3	5	4	2	4	3	5	4	4	2	3	5	3	2	3	3	1	3	5	3	3	3	299
1	40	2	3	3	3	4	4	4	3	3	3	3	3	5	4	4	4	1	1	1	5	5	4	5	3	3	4	4	3	5	1	200
2	20	3	2	2	4	5	4	2	3	3	3	4	3	4	3	4	2	2	5	5	5	3	2	4	2	3	3	3	2	1	3	266
2	19	2	3	1	4	3	2	4	5	4	5	3	4	4	4	3	5	4	3	1	5	2	3	5	5	4	3	4	5	4	2	295
1	39	2	3	1	4	5	4	5	5	4	4	3	5	4	3	5	4	5	3	4	5	1	5	2	3	3	5	3	4	1	3	234
2	27	2	1	2	3	3	4	2	3	1	3	2	2	1	4	4	3	1	3	3	5	3	1	2	4	3	5	2	4	3	3	246
1	38	2	1	2	2	4	4	3	3	2	3	3	3	3	2	3	3	2	3	4	5	4	2	3	2	4	3	5	5	3	1	334
2	32	2	3	3	4	4	2	3	3	5	5	2	3	3	1	2	1	1	1	2	5	3	5	3	4	2	3	2	3	2	4	266
2	38	2	1	2	2	4	3	2	3	4	3	3	5	4	1	4	2	3	2	2	5	5	5	4	4	3	3	3	3	2	1	230
1	20	3	2	2	2	2	4	2	4	4	3	1	3	3	2	2	2	3	2	3	5	5	4	5	3	4	3	4	3	4	1	262
2	37	2	4	3	3	5	3	5	2	1	3	4	3	2	2	2	2	3	2	3	5	3	3	4	5	5	5	5	4	5	3	215
1	33	2	2	4	4	5	5	4	3	4	4	2	3	3	4	3	3	2	4	4	5	4	2	2	3	1	4	3	2	4	2	384
1	38	2	1	3	3	4	3	4	5	4	4	4	2	3	4	4	1	2	1	3	5	5	4	3	4	5	4	2	4	4	1	208
2	40	2	1	1	2	3	2	3	1	1	2	3	2	2	3	2	1	1	3	1	5	5	3	4	3	5	4	4	3	2	2	330
2	26	3	3	2	5	2	5	3	3	2	1	4	4	1	2	3	3	3	2	3	5	3	4	4	2	3	3	4	3	3	2	356
1	25	2	3	2	4	4	5	5	4	2	5	4	3	3	4	4	4	2	2	3	5	5	2	4	2	1	2	3	2	2	5	287
2	35	2	1	2	1	2	2	1	2	1	1	2	2	5	2	2	3	2	2	4	5	2	1	2	3	3	3	3	2	1	5	164
1	30	1	2	3	4	5	4	3	3	2	4	2	2	1	2	1	4	3	5	5	5	3	3	2	4	4	3	3	4	5	3	294
1	36	3	2	3	4	5	4	5	5	4	4	3	4	4	2	4	5	5	5	3	5	2	4	1	4	3	1	2	2	3	2	319
1	21	2	3	2	4	3	2	5	3	4	5	3	4	4	3	5	4	3	2	2	5	3	3	3	1	3	2	1	2	1	3	451
2	30	2	1	2	4	4	4	4	5	3	4	3	3	4	5	3	2	1	4	3	5	2	5	4	2	5	5	5	5	5	2	297
1	21	2	1	4	5	4	3	4	5	4	3	1	1	3	1	2	2	1	3	3	5	3	4	3	3	5	5	3	1	2	2	436
2	26	2	4	3	4	4	3	3	4	3	4	3	3	3	3	4	4	2	3	3	5	3	4	3	3	4	3	3	4	4	1	357
1	23	2	4	3	3	3	1	2	4	1	4	1	3	3	4	3	4	3	3	3	5	1	4	5	3	4	4	4	3	4	1	504
2	37	2	3	2	4	3	1	3	2	2	5	5	2	3	5	3	3	5	5	4	5	1	3	1	2	2	2	2	3	4	3	187
2	40	2	1	3	2	3	4	1	3	1	2	2	1	4	3	4	5	4	4	5	5	1	4	2	3	1	2	4	1	4	4	239
2	19	1	2	1	3	4	3	3	5	4	5	5	5	5	5	5	2	5	3	5	5	2	3	2	1	2	1	3	4	2	4	349
1	31	2	3	4	3	5	3	3	4	4	4	4	1	3	2	3	3	3	3	4	5	1	4	4	1	2	4	5	4	1	4	218
1	26	1	2	1	3	3	2	3	4	3	4	2	2	2	3	1	1	4	4	3	5	1	1	4	3	2	4	4	3	5	3	166
2	33	2	1	4	2	3	2	5	2	2	2	4	2	3	2	3	3	3	2	3	5	2	2	2	3	2	3	4	3	1	3	337
2	37	2	2	2	3	2	3	4	5	2	3	3	3	1	4	3	4	4	4	4	5	1	3	3	3	3	2	3	3	2	4	164
1	34	2	1	3	3	4	4	2	2	2	3	3	4	3	4	4	2	3	3	3	5	4	2	4	5	3	3	1	2	2	3	210
2	35	2	1	2	2	3	3	4	3	3	2	3	3	4	4	5	4	4	4	3	5	2	3	2	2	1	3	4	3	4	4	130
1	39	3	3	3	1	2	2	1	1	3	1	3	1	1	2	1	4	2	3	3	5	3	3	3	3	2	2	1	1	4	2	209
2	29	1	3	3	5	3	1	2	2	3	2	3	3	3	3	3	2	1	1	1	5	5	3	3	3	2	4	4	3	2	2	257
2	18	2	1	1	3	4	1	4	2	4	5	4	5	4	5	4	5	5	5	5	5	1	2	3	2	2	1	2	3	1	5	325
2	23	2	1	2	2	2	1	2	1	3	1	1	2	1	1	1	4	1	2	4	5	4	5	4	5	2	3	5	4	5	3	422
2	28	2	3	3	1	2	1	1	3	2	2	1	1	1	1	2	1	1	1	3	5	4	5	3	5	4	5	4	5	4	1	131
2	31	3	3	2	3	1	5	2	5	4	2	2	3	4	4	3	2	5	5	4	5	2	4	3	4	2	4	3	2	3	3	412
1	19	1	3	3	4	5	3	4	5	4	3	4	5	5	5	4	4	4	5	5	5	1	3	1	3	2	2	4	2	3	3	339
1	38	2	1	3	4	3	4	1	4	4	3	5	5	4	5	5	4	3	5	3	5	1	3	3	2	3	3	3	2	5	3	335
2	27	2	2	3	3	4	3	3	1	2	2	5	5	4	5	4	4	4	4	4	5	3	2	2	1	1	2	1	3	2	4	228
1	23	2	1	2	4	4	4	4	2	2	2	1	3	4	4	3	3	3	2	2	5	2	3	2	5	4	3	3	3	3	4	293
2	22	2	3	2	3	5	4	4	3	3	4	2	4	5	3	2	4	4	3	4	5	1	4	4	3	4	4	4	3	5	1	358
1	18	2	2	3	4	3	4	3	3	2	4	4	3	3	2	5	3	4	3	4	5	2	1	1	1	2	1	2	1	1	5	210
2	27	2	4	2	3	1	2	5	3	4	3	2	2	3	3	4	3	3	5	3	5	1	3	4	5	3	4	4	3	5	2	264
2	24	2	3	1	1	3	2	2	2	1	1	1	2	4	5	4	3	4	4	3	5	2	3	5	5	3	3	3	4	4	3	275
2	39	3	3	3	1	1	3	2	2	1	1	1	3	2	1	2	1	3	1	3	5	3	5	3	4	3	4	4	4	5	1	422
1	34	1	2	3	3	5	4	4	3	4	5	2	2	3	3	4	4	4	3	2	5	2	2	5	3	4	2	3	4	2	3	167
1	23	2	3	1	4	5	3	5	4	5	5	4	5	5	4	5	3	3	2	5	5	3	5	4	4	5	3	4	4	4	3	181
1	32	2	2	2	3	3	4	5	5	3	5	4	3	3	2	5	1	4	4	3	5	3	3	4	2	2	4	1	2	3	5	158
2	22	1	1	2	2	1	2	2	1	2	2	1	3	1	4	4	1	2	1	1	5	5	4	3	3	3	4	4	4	3	4	253
2	39	1	3	3	5	4	4	5	5	4	5	3	3	3	4	5	5	4	5	3	5	2	2	4	3	2	3	3	3	4	1	391
2	36	2	1	1	3	4	4	3	3	3	2	4	3	2	4	5	3	3	2	2	5	4	3	2	5	1	3	5	3	2	3	325
1	26	3	4	2	3	2	3	4	2	5	3	5	3	3	5	4	5	2	3	2	5	3	3	2	1	2	2	1	2	2	5	417
1	37	2	2	3	5	4	5	5	3	4	3	3	2	3	3	4	3	5	4	4	5	3	4	4	3	2	3	2	2	4	4	318
2	40	2	1	2	3	4	3	2	3	4	3	2	3	2	2	4	3	3	2	1	5	4	1	2	3	2	3	2	3	3	4	366
2	38	2	1	3	3	2	4	4	4	3	3	1	3	4	2	2	3	2	5	2	5	3	2	3	3	2	3	2	3	2	2	366
2	37	3	2	1	5	4	5	4	5	5	5	4	3	3	1	4	3	3	3	3	5	4	3	2	1	1	2	3	3	3	5	123
2	23	2	1	2	4	3	5	4	4	4	5	1	2	2	2	1	2	4	2	4	5	4	5	5	4	3	5	3	5	4	3	136
2	28	2	4	1	1	2	2	3	3	3	3	2	1	4	4	2	4	2	2	2	5	5	1	2	3	1	2	1	2	2	3	276
2	40	2	3	2	4	4	3	5	3	3	4	5	2	4	3	5	3	3	4	4	5	3	3	1	3	2	2	2	2	2	2	248
2	21	2	1	3	2	5	3	5	4	4	3	5	4	3	5	4	2	5	4	4	5	1	4	1	3	1	3	3	3	2	3	227
1	22	3	2	2	4	3	4	5	2	4	2	3	4	3	1	3	2	2	3	3	5	3	3	2	3	5	2	2	2	2	3	318
2	31	2	1	3	5	4	4	5	5	5	4	3	4	4	4	3	4	1	2	2	5	5	3	3	5	3	2	5	2	3	2	201
2	27	1	3	3	3	1	1	1	3	1	2	2	5	3	3	2	3	3	2	5	5	5	2	2	2	2	2	3	2	3	4	202
1	28	2	1	1	1	1	1	2	2	3	1	3	4	3	3	3	4	4	4	5	5	3	3	3	3	4	4	4	4	4	2	186
1	27	2	3	1	3	3	2	3	3	2	2	1	5	2	2	3	3	5	3	4	5	2	1	1	2	2	1	2	3	1	4	325
2	35	2	2	3	2	2	2	3	4	2	3	1	3	2	3	2	5	5	5	3	5	3	2	5	5	4	4	4	5	5	2	415
2	31	2	3	4	1	3	2	2	2	1	2	3	4	2	2	3	2	2	1	2	5	3	3	2	5	1	3	3	3	3	5	322
2	29	2	1	2	2	3	2	4	2	3	3	4	3	2	1	2	1	3	5	5	5	4	5	5	3	5	4	4	3	4	3	466
1	29	2	3	4	3	1	4	2	2	2	3	4	2	4	5	4	5	5	4	3	5	2	5	5	5	4	4	4	4	4	2	255
1	25	2	1	3	4	3	4	4	4	5	2	3	3	3	1	3	3	2	2	2	5	3	2	4	5	5	5	3	4	4	1	296
2	18	2	4	2	3	2	3	4	2	2	4	2	2	1	2	2	4	2	4	3	5	4	3	5	3	5	3	5	4	5	1	111
2	34	3	2	1	4	3	4	3	2	3	2	3	4	4	3	3	4	1	3	2	5	3	5	3	4	3	4	3	2	5	3	317
2	37	2	3	1	2	3	3	5	5	4	5	3	3	3	5	1	2	3	4	2	5	2	5	5	3	3	5	4	3	4	1	352
2	28	1	3	4	1	2	4	1	2	3	4	3	1	3	1	3	4	4	5	4	5	2	3	2	2	1	1	1	3	1	5	316
2	23	3	3	4	3	3	2	3	1	3	2	5	3	4	3	4	5	5	3	3	5	3	3	3	3	4	5	1	4	3	4	227
1	31	3	1	3	5	3	1	3	4	3	3	3	2	3	1	1	2	2	1	2	5	4	5	5	5	5	5	5	5	5	1	335
1	29	2	2	2	2	4	5	2	3	1	3	1	2	2	1	1	3	3	3	3	5	4	3	4	4	4	2	4	3	4	2	299
2	23	3	2	3	2	3	2	4	3	5	3	3	3	1	4	3	1	1	2	1	5	5	3	4	3	5	5	3	5	5	2	369
2	18	2	1	1	1	4	3	2	1	1	2	2	1	3	4	3	4	5	5	3	5	1	4	3	3	2	4	5	2	4	2	384
1	20	2	4	3	3	1	3	4	1	1	2	2	4	3	1	3	4	5	3	2	5	2	3	5	4	4	5	4	4	2	2	309
1	35	3	4	4	4	4	5	4	4	3	5	3	5	3	3	5	2	2	4	2	5	3	5	4	4	5	5	3	4	4	1	373
1	21	2	2	3	2	3	1	2	2	2	2	1	2	1	2	3	2	3	4	4	5	3	3	3	2	1	5	4	4	3	2	204
2	39	3	2	3	4	4	2	1	3	4	3	2	1	3	1	2	2	2	1	4	5	3	3	1	3	1	3	3	1	2	4	193
2	21	1	1	1	3	4	2	5	3	2	4	3	2	3	3	3	4	1	2	1	5	3	4	5	5	5	5	3	5	5	1	196
2	26	2	3	3	4	4	3	5	4	3	3	5	4	5	5	5	4	2	4	5	5	3	4	3	1	3	3	1	3	3	3	206
2	37	2	1	2	2	2	1	2	1	2	1	3	4	3	3	1	2	3	1	3	5	4	3	3	4	2	4	3	3	3	4	269
2	28	2	3	4	1	1	1	3	5	2	3	4	2	2	1	2	2	2	1	2	5	3	5	5	4	5	3	3	3	5	1	251
1	27	1	2	3	4	5	5	5	3	4	4	3	3	5	4	4	4	4	3	4	5	2	3	4	4	1	4	2	4	3	3	185
2	31	1	3	4	3	3	3	1	5	3	2	4	2	5	3	5	5	4	4	4	5	2	2	1	2	2	3	4	1	3	1	242
1	23	3	1	3	4	3	4	5	4	4	5	5	3	4	5	5	5	5	4	5	5	2	3	4	1	3	2	1	4	3	2	217
1	33	2	1	1	5	2	4	5	4	4	4	4	4	5	3	4	3	3	1	3	5	3	2	4	5	4	4	5	2	2	3	370
2	23	3	2	3	1	5	2	4	2	3	4	4	4	4	5	5	4	4	4	5	5	3	1	1	5	1	3	2	1	2	1	239
1	26	2	2	1	3	2	3	4	1	1	1	3	4	4	3	5	5	4	2	3	5	2	3	2	3	3	1	1	2	1	5	286
1	37	3	4	3	4	3	4	4	3	3	5	4	3	5	2	3	3	3	3	2	5	3	1	4	2	4	3	3	3	3	2	293
1	20	2	2	2	5	3	4	3	5	5	2	3	3	4	3	2	2	2	3	1	5	5	3	2	3	2	1	3	3	1	4	280
1	40	1	1	3	4	3	2	4	4	2	2	1	1	2	1	2	2	1	2	1	5	5	4	5	5	5	5	5	5	5	1	299
1	40	2	2	3	5	5	5	5	5	5	5	4	5	5	3	4	5	2	5	4	5	3	3	2	3	2	1	1	2	2	4	268
1	25	2	1	3	3	2	2	2	3	3	3	3	4	2	4	4	2	2	2	4	5	4	4	5	2	3	3	3	5	4	2	403
1	22	1	3	3	5	5	5	4	4	3	5	5	4	3	4	5	3	2	3	5	5	2	3	3	2	2	3	1	3	3	2	273
2	34	3	3	4	3	3	3	4	4	5	4	4	2	4	3	3	4	5	3	3	5	3	3	4	3	4	5	4	2	3	3	262
1	25	2	3	1	3	4	4	4	3	4	2	2	2	1	2	3	2	4	1	1	5	3	2	2	3	2	2	4	1	2	2	267
2	28	1	2	2	3	3	3	3	4	4	4	3	4	2	2	1	3	3	4	4	5	2	3	2	2	5	4	3	1	4	3	353
1	37	1	2	1	1	3	2	4	5	4	4	4	5	4	4	4	5	3	2	3	5	1	2	3	3	2	3	3	4	2	3	345
1	19	2	2	4	4	4	3	3	4	4	3	4	3	2	4	5	5	5	5	5	5	1	2	3	3	4	5	1	3	1	3	383
2	40	2	1	4	5	4	4	3	4	2	5	3	1	1	2	2	2	2	3	1	5	5	2	5	5	3	4	3	3	4	1	343
2	33	1	3	2	4	4	5	2	5	4	2	4	4	4	4	4	3	4	3	3	5	1	3	4	4	3	5	3	3	3	3	362
1	32	2	1	3	3	4	4	3	1	2	4	3	2	3	2	2	4	2	3	3	5	4	2	1	1	2	2	1	3	1	4	401
2	31	2	2	2	4	3	4	3	2	4	4	2	4	2	1	3	5	5	4	2	5	2	3	3	3	4	2	2	1	2	3	339
1	38	2	2	2	4	5	5	3	5	5	3	4	3	5	3	2	4	3	3	4	5	1	2	3	1	2	3	2	2	3	2	260
2	34	2	2	2	1	2	1	1	1	1	1	3	3	4	2	3	3	1	1	2	5	4	3	3	4	5	2	3	5	4	3	458
1	19	2	2	2	3	3	3	3	4	3	3	4	4	5	5	4	3	4	4	3	5	2	3	2	2	4	1	3	3	2	3	274
1	24	2	2	3	3	3	3	4	2	2	4	2	2	2	2	2	1	1	1	1	5	5	3	4	4	5	5	5	5	5	2	364
1	40	2	2	2	5	3	4	4	3	5	4	3	3	5	5	4	5	4	5	5	5	1	2	2	4	4	3	3	3	4	2	232
2	20	2	4	2	2	3	3	3	4	1	4	1	2	2	2	2	1	2	1	2	5	5	2	2	4	2	4	5	4	3	2	232
1	34	1	3	3	5	4	1	4	5	5	4	1	3	1	1	2	3	4	4	3	5	2	1	1	3	1	2	1	1	3	4	285
2	21	2	1	2	5	4	5	4	4	3	4	5	5	5	5	5	5	5	5	4	5	4	4	5	3	3	4	3	5	4	2	371
1	39	2	3	2	1	3	3	4	4	3	4	3	2	3	1	4	4	3	2	2	5	3	1	1	3	1	2	1	1	1	5	193
2	35	2	2	1	3	3	1	3	2	3	3	3	4	3	2	3	3	3	1	2	5	2	5	3	3	3	5	4	3	4	1	340
2	37	3	1	2	3	3	5	5	3	4	3	4	4	4	4	4	3	1	1	1	5	3	2	5	2	3	5	4	3	3	1	466
2	24	2	2	1	2	5	3	4	3	3	3	3	3	4	3	5	4	2	3	4	5	2	3	2	2	2	2	1	1	1	4	250
1	19	1	3	3	3	4	2	1	1	1	2	3	2	5	4	3	4	3	3	4	5	2	5	3	3	2	3	4	3	3	2	224
1	27	2	2	3	5	3	5	5	2	4	5	5	3	5	4	4	3	4	5	4	5	2	5	2	1	5	2	4	2	3	3	394
2	30	1	4	2	3	4	5	5	5	5	5	2	4	1	3	4	5	3	2	2	5	2	4	4	3	2	3	4	3	4	3	457
1	21	2	2	2	2	3	5	5	3	3	4	2	4	3	4	2	3	5	3	5	5	4	4	4	4	3	4	4	3	3	4	231
1	38	3	2	3	4	3	3	3	2	4	4	3	2	5	3	2	3	3	3	4	5	5	2	4	4	5	3	4	4	3	4	389
2	28	1	1	4	2	2	4	3	1	4	3	4	3	4	4	3	5	2	4	5	5	5	3	3	2	1	3	2	3	3	4	344
2	24	1	2	3	1	1	2	1	2	1	1	1	1	1	2	1	3	4	4	2	5	4	4	3	3	5	4	4	3	3	3	314
1	32	3	2	3	3	2	2	3	4	4	4	3	3	4	3	3	3	4	2	4	5	2	2	3	3	3	2	5	4	3	1	267
2	24	3	2	3	3	4	5	3	4	4	4	2	3	3	4	2	4	4	5	5	5	1	3	3	3	3	2	3	1	2	5	219
2	35	2	2	3	4	4	4	4	5	3	1	4	4	3	4	4	3	1	4	4	5	5	1	2	4	3	4	4	2	2	4	155
1	35	2	1	1	2	2	2	1	2	2	1	1	2	2	1	1	4	5	2	2	5	3	3	1	4	2	3	3	2	2	3	409
2	20	2	1	1	3	2	1	2	3	2	3	3	2	3	3	5	4	2	3	2	5	4	4	3	5	5	5	4	5	5	2	184
1	26	1	2	2	2	2	2	2	2	1	1	3	3	4	1	5	3	3	3	2	5	3	2	3	2	4	3	2	4	3	2	338
1	24	2	1	3	2	3	4	3	2	4	3	2	2	5	1	1	5	3	2	3	5	2	5	2	1	1	1	4	3	2	4	125
2	31	2	3	1	3	4	3	5	2	4	4	2	1	3	3	2	4	3	4	3	5	3	3	4	2	3	4	3	5	4	4	191
1	39	1	2	4	2	2	3	4	3	3	3	5	3	4	4	1	3	3	3	3	5	4	2	3	2	4	2	3	2	5	3	347
1	31	2	2	3	1	3	1	2	1	3	3	1	2	2	1	2	2	1	1	3	5	4	3	2	5	5	3	5	5	4	3	280
1	29	2	2	3	3	1	3	4	1	4	2	2	3	2	3	3	3	4	2	3	5	3	2	4	3	4	4	4	3	2	4	427
2	18	2	1	3	5	2	4	3	3	4	3	3	4	3	4	3	1	1	1	1	5	2	4	5	3	4	4	4	4	3	2	358
2	33	2	3	3	1	3	1	2	2	3	2	1	3	4	2	2	3	3	3	4	5	2	2	2	4	5	3	2	3	5	4	301
2	33	1	2	4	3	2	4	3	3	4	4	2	2	2	2	2	4	4	5	3	5	2	1	1	3	3	1	2	2	4	3	265
2	24	2	3	3	4	4	2	3	3	3	5	3	4	3	5	5	3	4	4	5	5	3	3	2	2	1	1	2	3	2	5	269
1	39	3	2	3	2	5	3	2	4	4	2	3	2	4	2	2	3	4	1	2	5	3	3	1	4	3	4	5	4	3	5	169
1	35	2	2	2	4	5	3	3	3	5	4	4	2	3	1	3	5	4	4	5	5	2	2	4	5	4	3	3	3	3	1	221
2	35	1	1	2	2	4	2	5	4	5	2	1	2	2	3	3	2	4	2	5	5	5	2	3	3	3	4	3	3	3	2	364
1	31	2	3	3	1	2	2	2	2	1	1	1	2	3	2	2	3	1	3	1	5	3	3	3	3	2	4	1	3	3	3	255
2	38	2	1	2	4	3	1	3	2	3	3	2	1	1	2	3	3	3	2	3	5	3	2	4	3	5	4	5	3	3	3	230
1	34	2	2	4	2	1	2	3	5	2	1	4	3	3	3	3	2	4	3	2	5	3	4	4	5	4	5	3	5	3	3	258
1	35	3	3	4	1	3	1	3	3	2	3	4	3	3	4	3	3	3	3	4	5	3	2	2	1	3	2	2	3	2	4	301
2	37	2	2	3	3	4	3	4	2	4	1	3	3	1	1	2	3	2	2	2	5	1	4	5	4	4	4	5	5	3	2	299
2	19	3	3	1	4	2	3	3	3	4	1	2	3	3	3	1	2	3	1	3	5	2	2	3	3	1	2	3	2	2	3	388
1	25	2	1	4	3	4	4	4	4	3	2	2	4	2	2	2	5	4	5	5	5	1	4	2	2	4	2	3	1	2	3	200
1	20	2	3	1	4	5	4	4	4	3	4	2	3	3	3	2	4	4	2	3	5	4	4	5	4	4	3	5	4	4	4	408
1	34	2	1	2	4	2	4	3	5	4	4	3	5	1	2	2	4	2	4	3	5	4	4	4	4	2	3	2	4	4	2	248
2	33	2	4	3	2	4	4	2	3	4	5	2	4	4	3	4	2	1	1	1	5	3	4	4	5	4	4	2	4	4	1	295
1	33	1	1	3	2	3	4	3	1	3	4	5	2	1	5	4	4	4	4	2	5	2	4	3	3	5	3	3	4	4	3	123
1	36	1	2	1	2	2	2	1	1	1	1	4	2	1	3	1	4	2	2	1	5	3	5	5	2	4	3	2	2	3	1	298
2	31	2	3	3	1	1	1	2	3	3	3	1	1	2	4	2	2	2	2	2	5	3	1	2	4	4	4	3	4	3	2	239
1	23	2	3	2	2	3	2	2	3	1	1	2	1	3	1	2	2	4	3	3	5	5	5	3	3	5	4	3	4	4	5	328
1	29	2	2	2	3	2	3	1	2	3	3	4	5	3	2	3	3	4	5	3	5	3	3	2	2	4	3	3	2	3	3	242
1	33	2	3	1	2	2	2	3	1	2	1	2	3	2	4	2	3	3	2	2	5	2	3	3	3	4	3	3	2	3	3	300
1	18	2	4	1	5	3	5	5	4	1	4	3	4	5	5	5	5	5	5	5	5	2	5	4	5	3	4	5	3	2	4	444
2	20	2	1	3	2	5	5	4	1	2	3	4	3	2	4	5	3	4	2	4	5	2	1	4	4	2	4	1	4	3	3	320
1	38	2	2	3	1	2	2	1	2	1	2	2	4	2	1	3	1	2	1	2	5	4	5	4	3	3	5	5	3	4	2	143
1	18	2	4	2	3	1	2	2	2	2	1	3	1	3	4	3	5	4	5	3	5	2	5	4	4	3	3	3	4	5	2	332
1	38	1	1	2	3	5	2	2	3	4	4	2	2	3	3	5	1	4	3	2	5	3	2	3	3	3	4	2	1	2	2	258
2	23	2	2	3	3	4	3	2	4	4	3	2	4	3	1	2	1	4	2	4	5	2	3	3	3	2	1	3	3	1	3	418
1	35	2	1	3	4	2	3	4	4	2	2	4	3	2	5	4	3	4	3	2	5	2	2	2	2	3	3	1	2	3	4	375
2	18	2	1	2	3	3	3	4	4	4	4	5	3	3	5	4	3	4	5	3	5	2	1	2	2	3	2	2	3	2	5	224
2	20	2	2	1	3	2	1	3	2	3	3	1	1	2	4	3	3	1	3	2	5	5	4	4	4	3	2	4	3	2	2	177
1	21	1	2	3	5	3	4	4	1	3	3	4	4	3	1	3	3	1	4	3	5	3	4	2	3	5	5	4	3	3	1	213
1	26	2	1	3	4	5	4	2	4	5	5	5	2	4	4	4	3	5	5	1	5	1	2	3	2	3	3	2	1	3	3	332
2	24	2	3	4	3	4	3	2	3	1	3	1	3	4	4	4	3	4	5	2	5	2	5	4	3	3	4	4	5	5	1	294
2	25	2	2	1	4	3	4	3	5	4	4	5	5	4	4	5	3	3	3	3	5	5	2	1	4	3	4	2	2	1	3	337
1	30	2	3	4	3	4	1	2	3	3	4	2	2	3	3	5	3	3	3	3	5	4	4	4	4	5	5	4	4	3	2	339
2	27	3	2	4	3	4	3	2	2	2	4	1	2	4	4	3	3	4	4	5	5	1	3	1	3	2	2	4	2	1	3	302
1	35	3	2	3	3	4	1	4	3	5	2	3	1	5	4	2	3	5	5	4	5	1	3	4	5	5	4	3	5	3	3	205
2	24	3	4	2	5	4	3	2	3	5	2	4	3	3	3	3	2	4	5	5	5	2	2	4	1	3	2	1	2	2	4	352
1	33	2	3	2	5	4	5	4	3	4	5	2	2	4	3	2	3	4	2	3	5	2	4	4	3	5	4	2	4	3	1	249
2	26	3	3	3	4	4	4	4	4	2	5	5	4	4	4	5	4	4	3	4	5	3	3	3	4	1	2	3	3	4	3	228
2	24	3	3	1	2	4	5	2	4	2	4	4	4	4	3	3	4	4	3	3	5	4	1	1	4	2	2	1	3	2	2	382
1	21	3	1	3	5	2	5	5	4	5	5	4	2	4	3	2	5	5	5	5	5	2	2	1	3	2	3	3	1	2	4	231
2	40	1	2	2	5	5	4	3	3	2	3	3	3	3	3	3	5	3	4	2	5	4	2	1	1	1	1	1	1	1	5	382
2	35	1	4	2	3	3	3	3	2	3	1	1	1	2	1	2	4	3	3	3	5	2	3	2	4	1	2	3	3	3	1	320
1	33	3	2	1	4	3	4	3	2	5	2	3	5	3	2	3	5	3	3	4	5	3	4	3	3	5	3	1	1	3	1	371
2	28	3	2	3	3	2	2	4	5	4	3	4	4	4	5	3	4	3	4	2	5	3	1	2	4	1	2	3	3	1	5	102
2	20	2	2	2	2	2	1	4	3	3	4	4	3	2	3	4	5	4	4	3	5	2	4	3	2	1	3	4	4	3	3	310
1	21	1	2	1	2	3	1	1	1	2	2	2	1	1	2	1	4	4	3	4	5	3	3	2	4	2	4	2	5	4	2	327
1	19	2	2	3	4	2	3	3	2	4	4	5	5	4	3	3	3	4	3	3	5	2	2	1	1	2	2	1	1	1	5	172
1	30	2	1	3	3	4	4	5	3	4	4	2	2	2	3	4	4	3	3	4	5	2	4	1	3	3	4	3	1	5	3	354
1	26	2	1	2	4	5	4	2	3	4	3	5	4	4	4	5	4	3	4	5	5	4	1	4	3	2	3	4	2	4	3	248
2	21	1	1	2	4	3	2	3	3	3	4	4	5	3	3	5	5	4	4	4	5	3	2	3	3	2	4	2	3	3	4	349
1	18	3	1	1	3	2	1	2	1	2	4	2	3	3	5	4	4	3	3	1	5	5	3	2	3	2	3	3	3	2	3	357
2	38	3	2	4	5	2	4	3	2	2	3	2	4	5	3	3	2	4	3	1	5	2	5	3	4	4	3	5	5	5	1	419
2	28	1	2	1	4	4	5	4	5	3	3	5	4	2	3	4	2	4	5	5	5	1	3	2	2	4	3	5	3	3	4	351
2	31	2	1	3	3	2	3	3	4	5	3	3	3	3	3	4	4	3	1	4	5	4	5	3	4	4	1	5	3	4	3	383
2	21	2	2	4	1	1	1	2	3	2	2	2	2	2	5	3	3	3	3	1	5	5	5	3	4	4	4	4	3	4	1	100
2	22	2	1	1	4	2	4	3	3	3	2	4	3	2	3	3	3	3	1	4	5	2	4	3	4	4	1	3	3	2	4	295
2	35	2	2	2	3	4	3	5	1	2	4	3	3	2	2	4	2	3	2	2	5	3	3	3	4	3	3	5	4	2	5	172
2	34	1	1	3	5	4	3	5	4	4	3	4	2	3	3	4	2	3	4	2	5	4	3	5	4	4	5	4	5	5	2	377
2	19	2	1	2	5	3	2	4	4	2	3	4	4	4	4	5	4	4	4	4	5	1	3	5	4	4	4	4	2	4	4	248
2	39	3	3	3	2	1	3	1	4	1	1	3	2	1	1	2	3	1	3	2	5	3	4	4	4	5	4	4	5	5	1	276
1	33	1	3	3	2	2	2	4	4	4	4	3	2	3	3	1	2	1	1	1	5	3	5	3	3	3	2	4	4	5	5	327
2	37	1	1	1	2	2	2	1	1	3	1	3	3	2	3	3	2	1	2	2	5	5	5	5	4	5	5	5	5	4	1	212
2	31	2	1	2	5	5	5	4	3	4	4	5	5	4	5	5	4	5	5	5	5	1	1	1	1	1	2	1	1	1	5	407
2	22	3	3	3	3	2	3	3	4	2	5	3	4	3	1	1	4	5	4	3	5	4	5	4	5	3	3	4	4	4	1	214
2	22	2	3	2	4	5	3	3	4	1	3	3	4	2	3	2	2	3	2	2	5	2	2	3	3	5	3	1	3	4	1	487
1	18	2	1	4	2	2	1	3	2	3	4	3	3	4	3	3	5	4	5	5	5	1	1	3	4	3	5	3	3	3	2	294
2	18	2	2	3	3	2	5	2	3	4	2	2	3	4	3	4	3	4	3	4	5	3	4	4	4	4	1	4	5	2	3	224
1	36	2	2	4	3	4	3	2	4	2	3	4	3	4	3	3	2	3	2	1	5	3	4	4	3	3	2	5	4	3	1	513
1	26	2	1	2	4	3	3	4	3	4	4	4	2	3	2	4	4	1	2	2	5	1	5	3	3	4	2	4	4	5	2	305
1	40	2	2	2	4	5	5	3	4	4	5	5	3	3	3	1	3	2	1	2	5	2	5	2	4	2	4	4	3	4	3	333
2	25	1	1	1	3	4	2	4	4	2	5	2	4	3	3	4	1	1	1	1	5	4	4	5	4	5	5	4	3	3	1	341
2	38	2	2	3	2	5	4	2	3	3	3	4	5	4	5	3	4	4	4	4	5	2	3	2	2	2	3	1	3	1	3	280
1	37	2	3	3	2	2	4	3	5	4	4	2	2	3	4	4	3	4	5	4	5	1	3	2	1	2	1	1	1	2	2	205
2	40	3	3	3	5	3	3	5	2	4	4	2	3	3	4	3	2	3	2	1	5	3	5	4	3	4	3	5	3	3	1	142
2	20	2	3	2	2	2	4	3	2	5	2	2	2	2	4	3	2	5	2	1	5	4	5	3	4	3	3	5	3	5	3	163
2	26	2	2	3	3	4	3	3	3	4	1	2	1	4	4	2	2	2	2	1	5	4	1	3	4	4	3	5	3	1	3	305
1	21	1	2	3	3	2	2	1	2	3	2	2	3	4	4	2	2	4	3	2	5	2	3	3	2	4	2	2	2	3	2	384
1	34	2	3	3	4	4	4	3	4	3	3	5	2	3	4	2	4	5	5	5	5	2	2	4	3	3	3	1	3	2	4	301
2	35	2	2	1	3	1	2	1	1	3	2	5	5	4	4	2	4	4	4	4	5	1	2	1	1	3	1	2	2	2	4	266
2	32	2	4	3	3	4	3	3	4	3	2	2	1	2	1	1	3	2	3	3	5	4	5	5	4	5	5	5	4	4	1	195
2	38	2	1	4	3	1	3	2	2	4	4	2	3	2	2	4	4	3	3	3	5	3	5	4	5	4	5	4	5	4	2	249
2	19	2	1	2	2	2	4	2	1	2	2	1	3	2	1	1	1	1	2	3	5	2	4	3	4	4	5	4	5	3	1	230
1	34	2	1	2	1	3	3	1	2	4	4	3	3	4	5	4	3	3	2	2	5	4	2	4	2	3	2	4	3	3	2	354
2	19	2	2	3	4	3	5	3	5	4	5	1	4	3	4	4	2	2	4	2	5	2	2	4	3	5	5	5	4	4	4	344
1	35	3	3	3	1	2	1	3	1	2	3	1	2	1	2	1	1	2	2	1	5	2	5	5	5	3	4	4	5	4	1	278
2	37	2	2	1	4	5	4	3	4	3	3	3	3	3	2	2	5	1	2	2	5	3	3	1	2	3	3	2	4	3	4	225
2	20	2	1	2	5	5	5	3	4	3	5	3	3	3	3	3	3	5	4	3	5	3	3	3	3	5	3	5	2	2	2	298
1	36	1	1	3	3	5	3	3	3	3	5	3	2	3	3	3	3	3	5	4	5	3	4	3	4	4	3	3	4	5	3	363
1	30	2	3	2	4	4	2	4	3	3	4	3	3	3	5	3	4	2	3	3	5	2	3	3	4	3	3	3	4	4	2	250
2	20	2	1	3	2	5	5	5	5	5	5	3	2	4	4	4	2	2	5	4	5	2	3	4	1	3	2	4	5	4	3	443
2	23	1	3	3	4	2	4	4	4	3	4	3	2	5	3	4	3	4	5	5	5	2	1	4	3	4	4	3	4	4	2	541
2	24	2	4	2	4	2	3	2	4	3	3	3	4	2	3	4	5	5	5	5	5	1	3	1	1	2	1	3	2	2	4	232
1	23	2	2	2	3	1	3	4	4	5	3	1	3	4	1	2	3	3	4	2	5	4	4	3	2	3	4	3	2	3	5	339
1	18	2	4	1	4	1	3	4	2	2	2	4	2	3	4	4	2	2	3	3	5	2	3	3	3	1	1	1	4	2	4	289
2	18	2	3	1	2	2	3	3	2	3	4	4	2	2	4	2	5	3	4	3	5	2	4	5	5	3	5	3	5	3	2	315
2	28	1	1	3	2	2	2	3	2	2	3	4	5	1	2	2	3	1	3	1	5	3	5	5	4	4	5	5	4	4	2	364
2	20	1	1	2	4	4	4	3	4	2	2	1	3	3	4	4	2	2	1	2	5	3	5	3	4	3	4	3	1	4	1	217
2	20	2	3	4	2	3	3	3	1	5	2	2	3	3	3	2	3	3	3	1	5	3	5	4	3	4	5	3	5	5	2	257
2	21	2	4	1	3	3	3	2	4	3	3	3	3	4	3	3	5	5	5	5	5	2	3	4	3	3	3	3	4	4	2	279
2	38	2	1	2	5	4	5	4	5	5	5	4	4	5	4	4	5	3	4	2	5	2	3	1	3	3	3	4	1	2	4	296
1	21	2	1	2	4	4	5	3	3	5	5	4	4	4	3	5	3	5	4	4	5	3	2	3	1	1	2	1	2	3	3	142
1	21	3	3	2	2	1	3	2	3	1	3	5	3	3	3	3	3	3	2	1	5	3	4	2	3	3	4	2	4	3	4	325
2	31	2	2	4	3	4	4	5	4	5	4	4	5	5	4	4	3	4	4	4	5	1	3	4	5	3	2	4	2	3	2	279
1	24	2	3	1	5	4	2	5	4	4	3	3	4	4	4	4	3	4	3	4	5	2	5	5	5	4	4	5	4	2	3	415
1	31	3	1	2	5	5	4	2	2	3	2	4	1	5	4	3	3	5	4	2	5	4	2	5	3	3	2	4	3	3	3	192
1	32	1	1	2	4	2	2	3	5	3	1	1	2	4	3	2	4	2	2	4	5	2	2	4	3	4	4	5	5	4	1	409
2	20	2	2	2	5	5	5	4	4	4	3	3	4	4	3	4	1	2	3	4	5	4	4	5	1	4	2	4	5	5	1	313
1	26	2	3	1	4	3	3	4	2	5	5	5	4	4	4	2	1	2	1	3	5	3	2	1	1	1	1	1	2	1	5	318
2	29	2	4	2	4	3	5	5	5	4	3	4	2	2	3	4	2	1	2	3	5	4	4	1	2	3	5	4	3	2	4	217
2	31	1	1	1	3	5	3	2	2	1	3	2	1	3	3	2	4	3	4	4	5	4	4	3	3	4	4	3	3	2	3	233
2	39	2	1	2	3	2	5	3	5	4	2	3	3	3	3	4	4	2	3	4	5	2	2	3	3	2	3	4	4	2	1	325
1	33	2	2	3	5	3	5	5	4	5	5	4	3	5	5	5	4	4	5	4	5	2	2	2	2	1	2	3	2	3	5	341
2	28	2	2	3	4	4	2	4	4	5	4	3	3	4	4	4	3	3	4	4	5	2	5	5	3	5	4	4	5	5	3	354
1	38	2	2	1	3	4	5	4	5	3	3	4	4	3	4	3	1	2	1	2	5	4	2	4	4	3	3	4	1	5	3	213
2	26	2	3	2	1	3	2	1	1	2	3	3	4	3	4	4	4	3	4	5	5	1	2	2	1	2	4	4	2	3	3	291
1	38	2	1	1	5	5	5	4	4	2	5	4	5	3	5	4	5	5	5	4	5	2	1	2	2	2	4	3	2	4	4	316
1	27	3	2	3	5	4	4	4	4	1	5	4	5	3	5	5	5	5	5	5	5	1	1	3	1	1	1	2	2	3	5	381
2	31	2	1	1	4	4	4	5	3	5	5	4	4	3	3	3	3	3	3	5	5	3	2	2	3	2	1	3	3	2	4	256
1	30	3	1	3	3	2	4	1	4	2	5	4	2	3	4	5	4	2	4	2	5	2	5	3	5	3	3	3	4	3	2	350
2	18	1	1	2	3	3	4	1	2	1	4	2	1	1	3	1	4	3	4	2	5	2	3	4	2	4	2	5	4	4	4	295
2	28	2	2	3	2	2	1	3	4	5	2	2	3	1	2	1	5	4	4	4	5	3	3	4	3	4	5	3	5	4	1	326
2	25	2	3	3	3	3	3	1	2	4	3	5	4	3	3	5	2	3	2	3	5	4	4	4	4	4	2	5	5	3	3	313
2	24	2	2	3	3	5	2	2	5	2	4	2	1	3	2	4	3	4	5	3	5	2	3	3	2	2	4	4	1	1	2	284
2	24	1	2	1	3	4	4	3	5	5	5	5	5	5	4	5	2	2	4	4	5	3	5	4	4	5	4	4	5	5	2	271
2	25	1	3	2	3	4	3	3	4	1	2	2	4	4	3	3	1	3	1	2	5	1	4	3	2	3	3	3	3	3	3	236
1	26	2	1	1	2	2	2	4	4	4	2	2	2	1	2	2	4	3	4	3	5	3	3	3	4	5	5	3	5	5	1	313
1	39	1	2	3	3	4	4	5	4	5	3	3	3	3	2	2	3	5	3	2	5	4	3	2	4	4	4	2	5	5	3	350
1	34	2	2	2	3	4	3	5	5	4	5	4	3	3	3	3	4	5	3	2	5	3	3	3	4	1	5	4	3	2	2	390
2	35	1	3	4	3	3	5	4	2	2	2	4	4	4	5	4	3	2	3	3	5	2	1	4	3	4	3	2	4	2	2	158
1	33	2	2	3	4	3	2	4	3	4	3	5	5	2	4	5	2	1	1	2	5	4	3	3	4	5	4	5	3	4	2	439
1	29	3	2	2	2	3	3	3	3	2	2	5	4	4	5	4	5	2	5	5	5	1	3	3	3	3	4	3	2	3	5	211
2	29	2	2	1	5	4	4	4	4	4	5	3	3	3	2	4	4	4	3	3	5	3	3	3	2	1	4	4	2	2	5	329
2	27	3	4	3	1	2	4	2	3	3	3	3	4	3	3	3	4	2	4	3	5	2	3	2	5	3	2	3	3	4	2	119
1	30	1	4	3	4	4	5	2	2	4	3	4	3	3	2	3	3	3	4	3	5	1	4	4	2	4	5	5	5	3	4	494
2	20	3	1	3	2	4	2	3	2	4	2	5	4	3	4	4	3	1	3	3	5	3	4	4	4	4	3	3	2	4	4	339
2	25	2	3	1	3	2	4	4	4	3	4	2	2	4	3	4	3	2	2	4	5	3	4	4	3	3	2	1	3	3	2	427
2	31	2	2	3	3	1	1	3	2	3	2	1	2	2	1	1	4	1	2	2	5	4	4	5	3	4	3	3	4	5	2	269
1	40	2	1	3	1	2	3	2	2	1	1	2	3	1	2	1	3	3	3	3	5	2	4	3	4	2	5	4	4	4	2	313
1	22	1	3	4	3	4	5	2	1	4	2	2	3	2	2	3	3	4	5	3	5	1	4	5	4	4	5	5	5	4	2	299
1	33	2	1	3	4	4	4	3	4	3	4	3	2	2	3	2	4	5	4	3	5	3	4	5	2	2	3	2	4	4	1	215
1	18	3	3	2	4	3	4	4	2	5	5	5	3	5	3	2	4	4	3	3	5	2	1	3	4	3	4	5	5	3	3	105
1	40	2	3	3	2	2	1	2	2	2	2	4	3	3	1	3	3	4	3	1	5	1	4	3	3	3	3	4	3	4	2	234
1	21	1	3	3	5	2	5	3	3	4	5	4	3	4	4	5	2	2	5	5	5	1	3	3	3	4	3	4	2	4	2	217
2	26	3	1	1	5	5	2	3	5	4	5	4	3	4	3	5	5	4	5	5	5	2	3	4	3	4	3	3	3	4	3	206
1	21	3	2	3	2	3	4	1	4	2	3	3	4	2	4	3	4	4	3	4	5	3	3	4	3	5	2	4	3	5	1	413
1	34	2	1	3	3	4	5	3	4	5	4	3	5	3	4	3	3	4	2	4	5	2	2	4	5	4	4	2	2	3	2	414
2	32	3	1	2	4	5	2	4	4	4	1	5	5	3	2	3	3	1	5	2	5	3	5	4	5	5	4	5	2	4	1	467
2	21	3	1	2	3	5	2	3	5	5	3	5	3	3	1	1	2	1	2	2	5	5	4	5	4	3	4	4	4	4	4	406
2	40	2	1	1	2	3	5	3	3	3	2	2	1	1	2	2	3	2	4	1	5	4	4	2	3	2	3	3	4	5	4	236
1	37	2	3	1	3	1	1	1	1	3	4	3	3	4	3	3	2	4	4	5	5	5	4	2	3	4	2	5	2	4	5	358
1	26	2	2	3	4	3	2	3	5	4	5	3	4	3	4	5	5	2	4	3	5	1	2	1	3	1	1	1	1	1	5	219
1	18	3	2	4	2	2	3	1	4	3	3	3	2	4	4	2	1	2	3	4	5	3	2	2	3	3	4	3	2	4	3	378
2	29	2	3	1	3	1	3	2	1	3	3	4	3	2	3	3	3	2	4	3	5	4	2	5	3	5	4	4	5	4	3	232
2	30	2	3	1	3	4	5	3	2	4	4	5	5	5	3	3	1	3	4	2	5	4	1	3	4	2	3	3	3	5	4	397
1	39	2	3	1	3	3	3	3	2	3	4	2	1	2	2	3	4	3	1	3	5	3	1	3	1	2	3	3	1	2	5	277
2	20	3	4	2	3	5	3	3	2	5	3	2	3	3	3	4	2	3	3	3	5	3	3	3	3	3	5	4	3	5	2	346
2	20	3	2	3	1	1	1	1	1	2	1	4	3	2	3	2	2	3	1	2	5	5	3	4	3	2	4	1	5	4	2	431
2	27	2	3	3	4	4	4	4	3	3	5	5	4	4	4	4	3	2	4	2	5	3	3	5	4	4	4	3	3	4	5	260
1	37	2	3	1	1	4	2	4	3	3	3	4	4	4	3	2	3	4	3	3	5	2	4	4	3	2	2	3	3	3	3	323
1	22	2	4	2	5	1	2	2	3	2	2	1	1	1	3	3	3	4	2	2	5	4	4	2	5	3	4	4	3	4	2	195
2	23	2	2	1	3	5	3	5	3	3	3	3	5	4	3	3	4	3	3	5	5	4	3	5	4	4	5	3	4	3	3	186
2	23	3	1	3	4	5	3	4	5	3	3	2	3	4	4	3	4	2	2	4	5	2	2	1	2	2	1	2	1	4	4	180
1	35	2	3	3	3	3	1	2	1	3	2	4	1	3	3	3	3	2	4	1	5	4	5	2	4	1	1	3	3	5	5	241
1	28	1	2	2	1	4	2	2	3	3	1	3	3	3	4	2	3	4	3	4	5	3	3	5	3	1	3	4	3	4	1	187
2	35	2	2	3	5	4	4	3	3	4	4	2	2	4	3	2	2	1	5	2	5	4	2	3	4	3	2	3	3	3	4	304
2	19	2	1	1	2	2	2	1	1	3	1	2	1	3	2	1	2	2	3	3	5	4	2	2	1	3	1	1	3	3	4	275
2	37	3	2	2	5	2	3	4	4	4	4	3	5	4	3	5	3	5	3	4	5	2	2	3	4	3	2	4	3	2	4	471
1	36	1	4	2	2	3	3	3	3	4	3	4	3	2	5	4	3	4	4	3	5	2	2	3	3	1	3	2	2	3	3	298
2	38	3	3	4	2	2	4	2	3	1	4	4	1	1	2	1	4	2	3	3	5	3	3	3	3	3	3	3	3	4	2	387
2	35	1	1	1	4	4	1	4	4	3	5	3	1	4	3	3	1	3	3	4	5	3	4	5	3	4	5	4	5	4	3	234
1	19	2	1	3	5	3	3	3	4	3	4	3	3	2	2	1	3	3	1	2	5	5	5	4	4	2	5	5	4	3	3	364
2	32	2	3	3	3	2	3	2	3	3	2	3	5	4	5	4	4	4	3	3	5	2	3	2	2	4	2	3	4	3	3	257
2	32	2	2	2	4	3	2	3	2	2	1	4	2	4	4	4	2	3	4	2	5	3	5	3	5	5	5	4	5	5	4	327
2	32	1	1	1	2	3	1	1	3	3	1	2	3	3	2	1	4	3	4	3	5	3	5	4	3	2	4	2	3	2	2	352
1	35	3	3	2	5	3	2	2	3	2	3	3	4	3	3	4	4	2	2	5	5	2	4	4	4	4	5	5	4	3	1	321
1	33	2	1	2	4	4	4	5	4	3	5	5	5	5	5	5	5	5	3	5	5	1	2	3	1	3	4	1	2	3	5	316
2	24	2	1	4	3	4	1	2	4	5	3	3	4	5	3	5	1	1	3	3	5	5	1	2	4	3	2	2	3	2	2	272
1	21	2	1	1	3	4	4	2	5	3	2	4	5	4	5	4	4	5	3	3	5	3	2	2	2	2	1	2	3	1	4	392
1	25	2	1	4	3	4	2	1	3	5	3	3	3	4	4	2	3	2	2	1	5	5	3	4	3	3	2	2	3	4	3	340
2	32	2	1	3	3	3	5	4	4	3	2	2	1	2	2	4	2	3	1	1	5	4	5	5	5	5	5	5	3	5	3	342
2	22	2	4	1	3	3	4	3	1	5	2	4	3	3	3	3	3	3	3	3	5	3	5	2	2	2	3	1	3	1	4	248
2	26	2	2	3	5	2	3	3	4	4	3	1	2	1	2	4	4	3	2	2	5	4	3	4	4	4	4	4	5	4	2	287
1	35	3	3	3	3	1	2	3	3	1	2	3	2	3	1	2	3	2	3	2	5	5	4	5	2	2	4	3	4	5	3	252
1	27	3	4	2	3	2	2	2	2	3	4	5	4	4	4	3	1	2	2	1	5	3	2	3	4	3	3	4	3	2	1	242
1	32	3	2	1	3	3	3	4	4	2	4	4	4	5	4	2	3	3	4	4	5	1	3	2	2	3	4	4	5	2	3	307
1	18	2	3	3	3	3	4	3	3	3	3	5	4	3	5	5	2	4	2	3	5	5	3	2	5	2	3	4	4	4	2	274
2	24	1	2	1	3	2	1	1	3	1	2	2	3	1	2	2	3	4	4	2	5	2	4	3	2	2	4	3	3	3	2	356
2	27	2	4	1	1	2	2	1	3	2	2	2	2	3	2	3	4	1	5	3	5	2	2	2	3	2	3	3	2	1	3	262
1	20	2	1	3	3	5	5	4	4	5	5	5	5	4	4	5	5	4	5	5	5	2	3	1	1	2	1	1	1	1	3	143
2	34	2	3	4	4	3	2	4	3	4	2	3	2	1	2	3	3	2	4	5	5	2	3	4	3	4	3	3	4	3	3	215
1	29	2	3	1	2	2	4	3	3	3	2	1	1	3	2	1	5	2	1	3	5	3	5	5	2	4	2	3	5	5	4	278
2	40	2	2	3	2	2	1	3	3	2	2	4	2	2	4	3	1	1	2	1	5	4	4	3	3	4	4	3	1	5	4	308
2	32	2	1	3	1	2	2	1	3	2	1	1	1	1	2	1	2	4	3	3	5	4	3	3	3	2	4	4	5	4	1	296
1	22	2	2	2	2	1	5	4	4	4	3	4	3	3	2	4	5	4	4	4	5	2	1	1	3	3	2	4	2	2	4	340
2	19	1	4	2	3	2	1	3	2	2	3	2	4	3	2	1	4	3	3	4	5	5	2	5	5	4	4	3	5	5	1	435
2	29	2	1	3	1	3	2	2	2	3	1	3	2	1	2	1	3	3	4	5	5	5	5	3	3	3	5	4	5	4	5	499
1	25	2	1	4	5	4	4	5	2	2	4	5	4	2	3	3	4	3	2	4	5	2	4	4	3	5	4	3	4	5	3	415
2	25	1	2	1	2	2	3	1	1	2	1	3	2	2	3	3	2	2	3	3	5	3	5	5	2	3	4	5	4	5	2	360
2	33	3	3	4	2	2	3	3	2	2	3	2	2	3	4	4	3	3	4	4	5	4	4	3	3	5	5	3	4	4	1	415
2	26	2	2	4	1	3	5	2	3	3	3	4	5	5	3	5	5	4	4	2	5	3	5	4	5	3	3	4	4	5	2	245
2	19	2	1	1	3	4	4	4	2	3	3	1	2	2	2	4	2	3	3	5	5	2	4	3	4	3	3	4	3	2	3	278
2	36	1	1	2	2	2	3	2	1	2	2	4	5	4	2	3	3	4	4	3	5	1	4	2	3	3	4	4	3	2	2	347
2	21	2	2	2	4	2	1	3	4	3	1	2	2	2	2	3	3	2	4	4	5	3	5	4	2	3	4	2	3	3	3	264
1	38	2	2	2	2	3	2	4	5	3	4	1	2	1	1	1	2	1	3	4	5	3	4	4	4	4	5	2	5	3	3	268
2	28	2	2	2	3	5	4	4	5	4	3	3	5	4	3	3	3	3	2	1	5	3	4	4	5	3	3	3	2	1	4	402
2	19	2	2	1	1	3	1	3	3	2	1	4	2	1	2	3	2	5	4	5	5	4	3	2	5	3	4	3	2	2	2	170
2	36	2	1	2	3	5	3	2	1	3	4	2	3	3	4	2	2	2	1	2	5	5	3	5	3	4	5	5	5	5	3	255
2	23	2	1	4	4	3	2	5	4	2	4	1	3	4	3	3	5	3	3	5	5	3	4	1	2	1	4	2	2	1	3	397
2	32	2	3	1	5	4	2	4	5	4	5	4	3	5	3	4	5	4	4	3	5	2	4	2	1	4	2	3	2	3	3	133
2	34	1	2	2	3	2	2	3	1	1	3	3	5	3	5	4	5	4	4	5	5	4	5	5	4	5	4	3	2	4	2	290
1	29	3	1	4	5	2	4	4	4	4	4	3	5	4	4	4	5	4	5	5	5	1	4	1	1	2	1	1	1	2	4	317
2	38	2	2	3	5	3	4	3	3	4	5	2	5	1	3	2	3	3	1	3	5	4	3	3	5	3	1	4	2	4	4	374
2	27	2	1	3	5	4	3	3	4	5	4	5	5	5	5	5	4	2	3	3	5	1	1	3	3	1	3	1	3	2	3	189
1	34	2	2	2	1	3	1	1	3	1	3	2	2	2	2	3	5	2	2	2	5	4	4	5	2	4	5	4	5	4	2	222
1	23	1	4	4	5	5	5	5	5	4	5	5	5	4	5	4	3	2	5	5	5	1	2	1	2	2	5	3	4	2	5	317
2	36	2	3	2	5	2	5	4	2	3	4	4	3	5	4	5	3	5	3	5	5	3	4	2	1	4	3	2	3	3	4	246
2	23	2	2	1	3	5	3	3	3	2	1	3	4	4	3	3	3	4	4	5	5	3	4	4	3	5	2	4	4	2	3	329
2	37	2	3	3	2	5	3	4	3	4	2	2	3	3	3	3	5	4	5	4	5	1	2	2	2	3	2	3	1	1	4	227
2	28	1	3	2	3	3	2	4	2	5	3	3	3	1	3	1	2	2	3	1	5	4	4	3	4	4	1	4	5	3	5	230
1	30	2	4	2	3	3	4	4	4	4	3	5	4	5	5	4	4	5	5	5	5	1	3	1	2	3	5	1	2	2	3	208
1	39	2	3	1	3	2	4	2	3	3	4	5	5	5	5	5	3	5	5	4	5	2	4	5	5	4	4	5	5	5	1	429
1	24	1	1	3	5	4	5	5	4	5	4	4	3	3	5	3	3	4	4	5	5	1	3	3	2	4	3	1	3	2	3	298
2	28	2	2	2	3	2	1	4	3	2	3	4	4	5	3	4	3	4	4	5	5	3	1	4	4	4	3	4	4	4	4	272
1	32	2	1	2	2	4	2	4	4	4	5	3	3	4	4	3	4	4	2	3	5	4	3	4	5	4	5	4	4	4	2	257
2	36	1	3	3	3	4	5	4	3	5	4	3	3	5	4	4	5	4	5	5	5	2	3	2	2	2	3	2	2	2	3	401
1	19	2	1	3	4	3	2	3	3	3	4	3	1	2	1	1	2	2	1	3	5	5	4	2	5	4	4	5	3	4	4	287
1	18	1	3	1	3	3	4	4	5	4	5	3	4	2	4	5	3	3	3	2	5	3	3	3	2	2	1	4	2	3	1	327
2	26	1	2	1	3	3	3	2	2	3	2	3	2	2	4	4	3	4	5	5	5	3	3	3	4	3	3	4	3	5	4	402
1	26	3	2	2	1	1	1	2	2	1	1	2	1	1	1	1	3	1	1	2	5	5	2	5	2	2	2	1	2	3	4	441
1	28	1	2	4	3	3	2	2	4	3	1	2	2	2	2	1	1	2	3	3	5	3	2	3	2	3	4	5	4	2	3	157
1	28	1	2	4	5	2	3	3	2	4	3	4	4	4	3	3	5	5	5	4	5	1	2	3	1	3	4	2	3	2	3	208
1	30	2	1	2	3	1	5	2	5	4	4	4	3	3	2	1	3	4	3	4	5	2	3	2	3	4	4	2	2	3	4	369
1	27	3	2	3	2	3	2	3	3	2	2	3	5	4	3	5	5	3	3	4	5	1	4	2	2	4	3	3	3	2	5	359
1	28	1	2	4	4	4	4	2	3	4	4	2	3	4	3	5	3	2	4	5	5	2	3	3	3	4	3	3	2	4	3	250
1	29	3	1	1	4	5	4	3	3	5	3	4	4	5	3	4	5	2	5	5	5	2	5	2	5	3	4	2	4	3	3	326
2	27	2	1	2	4	3	2	2	5	3	3	3	1	2	2	2	1	1	3	1	5	4	2	2	2	2	4	3	4	1	1	356
1	27	3	2	1	3	2	2	3	3	4	3	2	2	2	3	2	2	3	3	3	5	3	5	5	5	4	5	3	5	5	1	391
2	19	2	3	2	2	3	2	1	2	2	1	2	1	1	1	3	2	3	1	2	5	3	4	2	3	2	3	4	3	4	3	307
2	24	2	1	1	2	4	5	3	3	4	3	2	5	3	4	5	3	2	1	2	5	3	3	4	3	2	4	2	3	2	4	351
1	24	1	1	1	3	4	3	5	5	1	3	3	1	3	2	3	3	2	5	4	5	4	2	2	3	1	2	1	1	1	5	340
1	18	2	4	3	3	3	4	3	3	4	4	4	3	5	3	5	3	3	5	5	5	1	4	5	3	5	4	4	4	4	1	345
1	24	2	1	2	1	2	2	2	3	3	2	1	2	1	4	2	1	1	1	2	5	5	4	3	2	3	4	4	1	3	3	342
2	36	2	4	4	5	4	5	3	3	4	3	4	2	3	2	3	3	3	4	5	5	2	4	3	3	3	3	3	4	4	2	348
2	18	2	3	3	3	3	5	4	3	3	4	2	3	3	4	3	2	3	3	1	5	3	3	2	3	3	2	4	2	4	4	383
2	21	2	2	2	4	3	3	3	3	3	4	3	1	2	1	4	2	2	3	5	5	4	4	3	3	3	3	4	3	5	3	266
2	34	2	2	3	4	3	4	3	4	4	5	3	5	3	4	5	1	1	1	1	5	4	5	5	4	4	4	5	4	5	3	227
1	30	2	1	2	5	2	5	3	4	2	4	2	1	1	1	2	5	4	3	3	5	2	4	1	3	3	3	3	2	3	2	408
1	35	3	2	1	5	3	3	3	5	5	3	4	1	3	2	1	3	3	5	2	5	1	4	5	5	3	4	5	3	4	3	225
2	25	2	2	3	5	3	5	5	5	5	2	5	5	5	4	5	2	2	4	3	5	4	5	3	2	4	4	4	4	5	3	176
2	28	2	1	1	1	4	4	3	3	3	5	3	2	3	3	3	5	3	4	2	5	4	3	2	3	1	2	4	4	3	4	228
2	28	2	1	1	1	2	2	3	1	2	4	1	1	1	4	2	1	1	4	3	5	3	5	4	3	3	4	3	3	4	1	288
1	23	2	2	1	4	4	5	3	4	4	4	3	4	4	4	4	4	5	4	3	5	2	1	1	1	1	1	4	1	2	5	332
2	37	2	2	2	2	3	2	2	1	4	2	3	3	4	4	3	1	3	1	3	5	3	5	5	5	5	4	5	5	5	1	250
1	33	2	1	3	3	2	3	2	3	1	1	2	4	4	4	2	4	3	4	4	5	3	4	3	4	4	4	2	1	1	4	291
1	28	3	2	2	3	3	2	5	4	5	5	4	3	3	3	3	5	5	5	5	5	1	2	2	2	1	2	2	3	2	4	165
2	35	3	3	3	3	3	5	4	3	3	2	5	3	2	5	4	3	5	3	3	5	3	5	5	3	3	4	4	3	3	2	413
2	36	2	2	4	2	3	1	4	5	4	3	3	4	5	2	4	4	3	3	4	5	4	3	5	3	3	2	3	5	2	3	264
1	21	2	4	3	3	4	3	3	5	3	3	5	5	3	3	3	3	1	2	2	5	4	3	3	4	4	4	2	2	3	1	152
2	29	2	3	1	5	4	4	5	4	5	4	5	5	2	4	3	3	4	3	5	5	2	4	5	4	3	4	3	3	2	5	288
1	37	2	2	3	3	3	1	3	1	2	2	4	3	2	2	4	1	2	3	1	5	4	4	5	3	4	5	5	4	5	3	350
2	25	1	1	2	1	3	3	2	1	3	2	2	5	4	4	4	3	4	5	3	5	1	3	3	4	4	2	3	4	2	3	314
1	28	2	2	2	2	1	3	3	1	2	2	4	2	4	1	4	4	3	4	3	5	4	3	3	2	4	2	2	2	3	3	284
1	36	2	2	2	5	3	5	3	2	2	2	2	3	1	2	3	1	3	2	3	5	5	4	4	3	4	3	2	4	2	4	213
1	31	3	2	3	2	5	2	3	4	5	4	2	2	5	2	3	4	2	3	4	5	2	3	4	3	3	2	2	4	4	3	333
1	23	3	1	1	2	1	4	1	2	1	3	2	3	1	2	2	4	2	3	3	5	4	4	2	2	2	4	3	1	3	4	331
2	40	2	2	4	2	4	2	4	4	3	4	2	2	4	4	3	2	5	3	4	5	1	1	2	3	2	3	3	2	3	2	335
2	25	1	1	2	2	3	3	3	2	3	2	5	4	2	3	3	4	3	2	4	5	3	5	5	5	3	5	4	5	4	1	311
2	21	2	1	1	5	4	3	3	5	5	3	3	3	5	4	3	5	5	5	4	5	1	4	5	3	3	2	4	4	2	1	296
1	22	2	2	1	3	3	4	3	4	3	3	4	4	5	3	3	4	2	2	3	5	3	5	5	4	5	4	5	4	5	1	327
2	20	2	1	3	5	5	5	4	3	5	4	1	2	5	1	2	1	1	2	1	5	4	5	4	3	4	4	4	4	5	1	356
2	19	3	3	1	3	1	3	2	3	4	1	3	4	3	3	3	4	2	2	3	5	4	3	2	2	2	3	2	1	3	3	349
1	38	2	2	3	2	2	3	2	1	2	2	3	3	2	4	3	3	2	4	3	5	3	3	2	3	3	3	4	3	2	2	471
2	21	3	3	3	4	2	3	4	3	2	3	3	3	2	3	4	2	4	4	3	5	3	1	1	2	4	2	3	3	2	3	243
2	38	1	3	3	3	2	2	3	5	3	3	3	3	2	4	3	2	2	1	3	5	3	4	4	5	3	4	4	5	4	2	257
2	30	3	4	3	2	1	2	2	2	3	2	2	1	2	2	1	1	1	1	1	5	5	4	5	5	3	5	3	3	3	3	212
1	18	3	2	3	2	3	2	4	5	5	4	5	3	3	5	5	5	4	4	5	5	1	4	3	2	5	4	5	3	3	1	298
2	18	2	2	3	3	3	3	3	1	4	1	4	5	3	4	2	4	4	3	3	5	3	2	2	3	2	4	2	3	2	3	353
1	34	3	2	2	4	1	3	2	2	2	2	3	4	3	3	4	3	1	2	4	5	2	5	4	3	3	3	4	1	3	1	115
1	25	2	2	1	1	3	2	3	5	4	3	2	3	4	2	4	3	3	4	3	5	4	3	3	3	4	2	4	3	2	4	289
2	24	2	3	2	3	1	1	2	4	2	3	2	2	2	4	2	1	2	1	2	5	5	3	3	5	4	3	2	5	4	4	379
2	34	1	3	3	3	3	4	1	3	1	4	2	3	3	1	5	4	2	5	4	5	1	4	3	3	3	5	3	4	4	4	533
1	21	2	3	3	1	1	2	2	3	3	2	2	3	2	3	2	1	2	1	2	5	4	3	3	5	4	4	3	4	3	1	271
2	27	1	1	2	4	4	2	4	3	3	5	5	3	4	2	4	5	3	2	4	5	2	1	1	1	1	1	1	1	1	5	309
1	27	3	1	1	3	2	4	3	3	3	4	4	2	4	2	3	4	3	4	4	5	2	4	2	1	3	3	1	2	1	2	287
2	32	3	3	2	4	5	4	5	4	5	5	5	5	4	5	5	4	2	2	2	5	4	3	2	2	2	4	2	1	1	2	391
1	18	2	2	4	4	5	2	5	5	4	3	2	4	3	2	1	3	3	1	3	5	2	2	1	1	3	2	3	3	2	1	289
2	35	1	3	2	4	5	5	4	3	4	5	4	5	4	5	3	5	5	5	4	5	2	3	2	1	3	2	2	2	4	2	237
2	20	1	1	3	4	3	5	4	4	2	5	4	3	4	3	3	2	3	3	4	5	5	2	4	3	3	3	2	4	2	3	401
1	21	2	3	3	4	3	2	5	4	5	3	5	4	4	3	3	3	4	3	5	5	1	4	3	3	3	3	4	4	1	3	266
2	29	2	1	2	2	5	3	3	3	2	3	3	2	3	3	3	3	3	2	3	5	5	2	1	2	3	3	2	3	1	4	282
2	28	3	1	3	2	1	1	3	2	4	3	1	1	1	2	1	2	2	3	2	5	5	3	3	3	4	1	3	4	5	2	214
1	21	2	2	3	1	3	2	3	4	2	1	4	2	3	4	3	4	5	3	3	5	3	4	5	3	5	5	5	4	2	2	368
1	26	3	1	2	2	4	4	2	4	4	5	3	3	4	4	3	5	5	5	5	5	2	3	3	4	5	3	2	3	2	3	243
2	38	2	3	3	2	1	3	3	2	3	2	2	3	2	2	1	2	1	1	1	5	5	3	2	5	4	5	4	4	3	3	323
2	29	3	1	1	4	3	3	4	5	3	5	3	3	1	2	3	3	4	4	4	5	2	3	2	3	3	3	2	3	5	2	279
1	18	2	3	3	2	3	4	1	1	3	2	4	1	2	2	3	2	3	2	1	5	5	3	3	4	2	1	2	2	4	2	372
1	21	2	1	4	3	4	3	3	4	4	3	5	4	5	3	3	4	5	4	3	5	5	4	5	5	5	5	4	5	5	1	369
1	37	2	2	3	2	1	5	4	5	4	4	4	2	3	2	2	4	4	1	3	5	2	3	3	3	5	4	2	1	3	2	237
2	35	2	3	3	4	5	4	5	3	4	5	3	3	5	4	4	4	3	2	3	5	4	2	4	3	4	5	3	4	4	3	214
2	25	2	3	2	2	2	3	3	2	3	3	2	4	3	4	2	4	3	4	2	5	3	4	5	5	5	4	5	4	4	2	230
2	33	2	3	4	2	4	3	2	3	4	3	5	4	5	5	5	1	1	3	3	5	1	3	2	1	4	3	3	5	4	3	180
1	26	2	1	2	3	3	3	1	4	5	3	4	3	4	4	4	4	5	4	4	5	3	2	3	1	3	3	3	4	3	3	190
1	24	3	2	3	2	2	4	3	4	5	4	3	3	2	3	4	3	4	5	5	5	2	3	4	5	2	4	2	3	5	5	320
2	19	2	4	2	3	3	4	4	2	4	5	4	4	3	2	2	4	4	3	4	5	1	4	2	4	1	1	2	5	3	4	415
1	24	2	4	3	5	1	5	2	4	4	3	3	3	4	3	3	3	3	4	4	5	4	5	3	4	2	1	3	2	3	2	134
2	32	1	3	2	3	4	4	4	2	5	4	4	4	5	5	5	5	4	5	5	5	1	3	3	2	2	3	3	3	1	2	320
1	32	2	1	2	2	4	2	2	2	3	3	2	5	3	1	2	4	3	5	3	5	2	4	3	4	5	5	3	4	4	3	300
1	29	1	3	1	4	3	3	4	3	3	5	3	4	2	4	4	3	3	4	5	5	2	4	4	2	4	3	4	3	3	3	311
1	38	2	2	4	2	3	3	3	1	2	1	2	2	2	3	2	2	2	2	3	5	5	4	5	4	4	4	5	3	4	1	310
2	40	3	2	3	5	4	3	5	3	5	4	4	4	5	5	3	2	3	3	3	5	1	4	4	5	5	4	5	4	5	1	217
1	20	2	3	3	5	4	3	1	2	3	4	1	1	1	1	1	4	4	2	4	5	2	2	2	2	3	2	3	3	4	2	290
2	29	2	4	2	2	4	4	5	3	2	4	5	3	4	4	5	2	4	3	2	5	2	4	4	4	4	3	3	4	4	3	257
2	39	1	1	3	3	5	3	4	4	3	4	4	5	3	4	5	2	3	2	4	5	3	3	3	3	5	4	3	4	3	2	347
2	33	3	2	3	5	4	5	3	4	4	3	5	4	3	3	2	4	3	3	1	5	3	2	2	2	3	1	3	1	2	4	211
2	38	1	3	4	4	3	5	2	4	5	3	1	2	3	3	3	2	2	5	4	5	2	2	2	1	1	2	1	1	1	4	242
2	33	2	2	3	1	2	4	2	2	4	2	2	2	3	3	2	3	1	4	3	5	3	3	2	4	3	4	2	3	3	5	324
2	26	2	2	2	4	4	3	3	4	5	1	2	2	2	3	1	2	3	1	3	5	3	2	4	3	3	3	5	4	2	5	278
1	38	1	2	3	3	2	2	1	4	2	2	3	3	3	4	2	2	3	4	3	5	1	1	1	3	1	2	2	2	2	5	502
1	29	1	2	3	3	2	3	2	1	3	2	5	2	3	2	4	2	4	4	5	5	2	1	3	2	4	2	1	2	5	4	349
1	22	2	2	3	1	2	1	2	2	5	2	3	1	3	1	2	4	3	4	4	5	4	4	3	5	2	4	4	4	3	3	259
1	40	2	2	3	4	3	5	3	4	2	3	4	4	3	5	4	3	3	4	3	5	3	5	4	3	5	3	2	3	4	2	438
2	19	2	4	3	5	4	3	3	2	5	3	3	2	2	1	2	3	5	5	5	5	3	1	2	1	3	3	3	2	1	5	367
1	25	3	3	2	3	3	4	5	4	4	4	2	5	2	3	3	4	5	3	3	5	3	2	3	1	1	1	1	1	1	5	349
2	33	3	1	3	4	5	5	5	5	5	5	4	5	4	5	3	5	4	4	2	5	2	3	3	2	3	1	4	3	5	3	302
2	21	2	3	1	3	4	3	1	2	3	3	1	1	1	2	3	3	4	3	3	5	3	4	3	3	5	3	2	3	2	4	262
1	33	2	2	3	3	4	2	4	3	4	4	5	5	5	5	4	5	2	4	3	5	3	4	5	1	3	4	5	3	2	2	269
1	22	3	3	2	5	5	4	5	3	3	3	4	1	5	2	2	4	2	4	4	5	5	4	5	5	5	5	4	5	5	1	217
1	33	3	2	3	3	1	3	1	2	3	2	5	4	3	5	2	4	4	4	2	5	1	1	3	2	4	3	4	4	4	1	392
1	19	2	3	3	2	3	1	4	2	3	4	3	5	4	4	2	2	3	2	3	5	2	2	3	3	2	4	2	4	2	2	328
1	18	1	2	2	3	4	4	2	3	1	3	2	4	2	3	1	3	3	3	4	5	3	2	1	2	3	2	1	1	1	5	333
1	29	2	4	2	4	3	4	3	3	3	2	5	5	4	5	4	4	4	3	1	5	1	2	3	2	3	3	1	4	2	3	284
1	18	2	3	3	4	5	4	3	1	2	3	4	4	5	5	5	3	2	2	2	5	3	2	3	3	3	1	4	2	3	5	455
1	26	2	2	3	2	1	1	1	1	3	1	3	3	3	3	4	2	3	3	3	5	3	3	3	3	3	3	5	2	4	2	284
1	31	2	2	1	1	1	2	2	1	2	2	2	3	3	5	4	3	4	2	5	5	4	4	4	3	4	1	2	4	3	4	267
1	21	2	3	4	2	2	3	2	3	1	3	5	3	4	4	3	3	3	2	3	5	4	3	3	3	1	5	2	2	2	1	269
2	40	2	1	1	2	5	4	4	2	2	5	2	2	5	4	4	4	4	4	5	5	1	4	2	2	3	2	3	1	2	3	317
1	19	2	2	2	2	3	4	4	4	1	3	5	2	3	2	2	3	1	1	1	5	5	4	4	4	3	5	3	5	3	2	235
1	39	3	1	2	2	2	1	2	2	5	1	3	2	2	2	2	5	4	4	3	5	1	2	4	3	3	3	1	4	3	4	315
2	19	2	2	3	4	5	4	5	4	3	3	4	3	3	4	5	3	3	4	4	5	1	4	3	2	4	4	2	5	4	3	252
1	30	1	2	1	4	3	3	3	4	3	4	2	4	2	2	2	5	5	4	4	5	3	2	5	3	4	3	3	4	3	5	355
2	26	2	4	1	1	1	1	1	2	1	2	1	1	3	1	2	3	3	3	3	5	3	3	5	3	4	4	2	5	4	2	272
1	37	2	2	1	4	2	5	4	3	4	3	5	5	4	5	5	4	2	3	3	5	3	3	1	3	4	3	3	2	3	4	193
1	40	2	2	4	4	5	4	4	5	5	5	5	5	4	5	4	3	4	3	5	5	3	2	2	2	1	2	2	2	1	4	478
1	24	2	2	3	5	3	4	4	4	1	4	2	2	2	2	1	4	3	3	3	5	1	2	3	4	2	2	1	2	3	2	137
2	31	3	2	3	5	3	1	4	1	4	5	5	4	2	4	4	3	3	4	4	5	4	5	3	5	5	4	3	3	4	2	407
1	38	2	3	3	3	3	2	3	1	1	1	3	2	3	3	3	2	3	1	4	5	3	3	1	4	4	2	3	2	1	3	345
1	28	2	1	2	2	2	5	3	3	3	3	2	4	3	5	4	2	4	2	3	5	2	4	5	3	4	4	3	5	4	2	242
2	21	3	2	1	3	2	4	1	3	1	5	2	4	5	5	4	2	2	1	4	5	5	2	4	3	4	2	2	5	3	3	236
2	27	2	2	3	4	2	5	3	4	5	3	2	2	5	4	5	3	2	1	1	5	3	2	3	4	3	2	3	3	4	2	333
1	25	3	4	3	3	4	4	5	4	5	3	4	3	3	5	5	5	3	5	5	5	1	4	3	4	3	3	3	3	3	4	333
1	36	2	2	3	3	4	1	2	1	3	2	5	3	4	3	4	3	1	5	4	5	4	4	2	4	3	4	3	2	3	2	308
2	30	3	1	1	2	3	3	4	3	4	3	4	4	4	3	4	4	4	3	4	5	3	3	1	3	3	2	3	4	1	4	438
2	24	2	4	1	5	3	4	5	4	5	5	5	4	5	5	4	4	5	4	4	5	3	3	1	2	2	2	1	1	2	4	342
2	19	2	3	3	4	5	4	4	5	5	5	3	3	3	2	3	5	2	4	4	5	2	4	3	4	3	2	1	4	3	2	365
2	27	3	3	4	3	5	3	3	4	3	3	4	3	3	4	4	2	3	4	2	5	2	2	1	2	2	4	2	2	3	4	378
2	38	2	2	4	1	3	4	1	4	4	2	3	2	3	2	2	4	4	4	3	5	3	4	3	4	3	3	4	2	4	4	249
2	20	3	3	2	4	5	4	4	3	3	5	3	3	2	2	2	4	2	2	3	5	3	2	4	2	2	3	3	2	3	2	324
2	22	2	2	3	2	2	3	4	4	3	3	3	5	2	3	2	4	3	4	1	5	3	3	3	4	3	3	4	3	2	1	202
1	37	3	2	1	4	3	5	1	5	3	4	3	5	5	4	5	4	4	2	5	5	2	2	3	3	2	1	3	2	1	3	334
1	34	3	1	3	1	1	2	1	2	2	1	3	2	2	4	3	2	1	1	2	5	3	2	4	3	3	1	1	1	2	4	234
1	32	2	2	4	1	4	2	2	4	4	1	2	2	1	1	1	3	2	2	2	5	3	5	4	5	5	4	5	4	5	1	309
1	24	2	3	4	2	2	3	3	3	2	3	2	2	4	4	1	2	3	5	4	5	3	5	3	2	4	3	4	3	4	2	266
2	35	1	2	2	4	4	3	5	3	4	4	2	4	1	3	2	4	3	3	3	5	4	3	5	2	5	5	3	4	3	1	273
2	33	2	1	4	4	4	3	5	3	2	3	3	3	2	3	2	3	5	1	1	5	5	4	3	4	3	3	3	3	3	3	218
1	37	3	1	3	2	3	4	4	5	3	3	5	5	4	3	4	5	5	5	4	5	1	4	3	3	1	3	1	1	1	4	234
2	29	1	2	3	4	5	5	4	2	4	3	4	5	3	4	3	4	4	4	5	5	3	3	4	4	1	3	5	2	3	4	303
1	23	1	4	3	3	2	4	3	2	5	4	4	3	4	5	5	2	4	4	4	5	1	4	4	5	4	4	2	4	4	1	354
1	22	2	1	3	5	1	4	4	5	2	4	3	2	2	2	2	4	3	3	3	5	5	2	2	1	1	1	1	2	3	5	405
2	39	2	2	2	3	4	2	3	4	4	2	2	2	1	1	1	5	3	3	4	5	3	3	3	4	4	2	4	1	1	2	239
1	30	1	2	2	2	3	1	3	3	5	1	5	1	1	4	3	4	5	4	4	5	3	2	1	4	4	1	2	3	2	4	241
2	36	3	2	3	5	3	3	2	2	3	2	5	4	4	4	4	2	2	3	2	5	4	5	3	3	2	4	3	1	3	4	303
2	27	3	2	2	3	3	5	5	4	4	3	4	4	4	5	5	3	5	2	4	5	2	1	3	2	1	4	3	3	2	4	435
1	27	1	3	3	1	3	1	1	4	3	1	5	4	5	4	5	3	5	2	1	5	3	3	2	2	3	3	2	1	1	3	251
1	22	2	4	1	1	1	2	1	1	2	1	3	3	4	5	2	3	5	3	3	5	4	5	4	4	1	5	3	3	4	1	203
2	25	2	3	3	4	3	1	3	2	1	2	5	3	5	4	5	2	4	3	3	5	3	4	4	4	4	2	5	2	1	4	296
2	25	3	1	3	3	5	4	5	1	5	4	4	3	3	3	3	4	2	4	4	5	2	2	2	3	3	3	4	3	2	3	272
1	34	2	3	2	5	4	2	3	3	3	2	4	4	5	3	3	1	2	3	2	5	5	5	4	2	3	4	3	4	3	3	182
2	29	2	1	3	2	2	2	1	2	2	2	2	2	3	3	4	1	4	4	3	5	5	3	2	2	4	3	2	3	2	4	339
2	39	2	2	3	5	4	4	5	4	3	4	2	3	2	3	3	5	2	5	3	5	1	1	3	2	4	3	3	4	3	5	284
1	40	1	3	1	3	3	3	4	3	1	3	2	3	2	2	4	2	1	4	2	5	4	3	4	4	2	4	2	4	4	2	387
2	21	3	1	1	3	1	1	2	1	3	2	3	2	4	2	3	4	2	3	3	5	4	4	2	1	3	1	4	2	2	4	345
2	26	2	1	2	3	3	3	3	3	3	2	4	2	3	1	2	4	2	2	2	5	4	3	2	2	2	2	4	3	2	4	221
2	38	1	4	2	2	4	3	2	2	1	1	4	1	4	4	2	5	5	3	5	5	1	2	2	2	3	4	4	3	4	2	376
1	21	3	1	2	4	3	3	5	4	5	4	4	5	4	4	3	4	3	2	4	5	3	4	5	4	3	4	2	4	2	3	275
2	28	1	3	2	4	4	3	3	4	3	3	3	3	4	3	3	2	3	2	5	5	1	3	3	3	1	3	5	3	3	5	283
2	29	2	3	3	5	5	5	5	5	5	5	5	5	5	4	5	4	4	3	5	5	2	3	2	2	3	4	3	2	2	2	248
2	27	2	3	2	4	1	2	3	1	2	3	2	1	1	3	1	1	1	1	1	5	4	3	3	5	3	2	3	4	5	3	284
1	32	1	2	1	3	3	3	3	3	4	3	3	4	2	2	5	3	4	3	3	5	2	3	2	2	5	1	4	5	4	1	383
2	31	2	2	2	5	3	3	3	3	5	4	3	3	3	3	2	4	2	5	4	5	3	3	4	3	5	2	5	3	5	2	244
1	33	2	2	2	4	5	5	5	2	5	3	3	1	2	2	3	2	4	4	3	5	2	3	2	4	1	1	2	1	1	3	300
1	18	2	2	2	3	3	4	2	3	1	4	3	3	3	3	3	3	3	3	2	5	3	3	4	4	3	3	2	1	3	4	290
1	25	2	3	3	4	4	3	3	4	3	2	1	3	4	4	3	1	1	2	1	5	3	5	2	3	4	4	4	3	2	3	446
1	28	1	1	3	2	3	4	2	4	5	2	4	3	4	4	5	1	4	4	3	5	4	2	5	3	5	3	2	4	4	3	361
1	19	2	1	1	3	2	1	4	3	3	3	2	4	5	3	4	5	3	4	5	5	1	1	4	3	4	3	3	2	3	5	205
1	38	2	1	1	4	5	5	4	4	5	4	4	5	3	2	3	5	2	3	3	5	2	1	3	2	1	1	1	1	5	3	214
1	39	3	1	4	3	3	3	2	1	2	1	4	3	2	3	4	3	5	4	5	5	2	2	4	3	2	2	2	1	3	3	238
2	32	2	4	4	5	4	4	5	5	4	5	3	3	3	4	4	5	5	4	4	5	4	2	1	1	2	1	1	1	1	2	141
2	28	3	2	1	3	5	5	1	5	3	4	4	3	3	4	2	2	3	5	2	5	3	4	3	2	5	4	3	4	4	2	243
2	33	2	4	3	4	3	1	4	5	5	5	1	3	4	1	2	2	3	1	2	5	4	2	2	2	2	2	1	2	3	3	380
1	36	3	3	2	4	5	5	2	2	2	4	1	4	3	2	1	5	4	3	5	5	1	3	5	4	5	4	4	3	4	1	246
2	22	1	3	4	2	4	4	2	4	4	3	3	4	5	4	4	2	4	4	3	5	4	4	3	5	4	3	1	5	3	1	222
2	28	3	3	4	2	4	4	3	4	4	1	4	4	1	5	3	2	3	5	4	5	4	3	4	2	2	4	3	4	3	5	292
2	23	2	2	1	2	3	3	3	3	3	3	4	4	4	5	4	4	4	5	4	5	4	5	3	5	4	5	4	5	5	2	489
2	35	2	2	1	2	4	3	4	4	2	3	3	3	2	3	2	2	2	1	2	5	5	1	1	2	2	2	1	3	2	4	108
2	20	1	4	2	2	3	2	3	4	3	5	2	5	3	1	3	5	3	3	2	5	3	3	4	3	1	3	4	2	3	3	239
2	38	1	2	3	2	4	2	3	3	2	3	3	4	2	4	5	2	2	2	1	5	4	3	2	1	1	3	3	2	2	4	372
1	26	1	2	3	5	2	3	5	3	4	5	3	2	4	3	3	3	4	2	2	5	3	3	2	1	4	1	3	1	3	3	464
1	40	3	3	1	3	2	2	2	4	4	3	3	3	3	4	4	4	3	3	3	5	1	4	3	3	3	2	3	3	3	5	386
2	29	2	3	3	4	4	4	3	1	3	3	4	4	3	5	4	3	5	5	5	5	1	1	2	4	3	1	2	2	3	4	262
2	24	2	2	4	4	4	3	4	3	3	5	4	5	2	3	4	2	3	4	5	5	3	2	3	3	3	3	3	4	5	3	338
2	34	3	3	2	1	1	1	2	2	2	2	5	4	4	4	3	3	3	2	4	5	4	4	3	5	3	4	5	4	3	4	495
1	37	2	1	1	2	4	3	3	1	2	3	2	3	2	3	3	4	5	2	1	5	1	3	5	3	3	3	1	3	4	2	156
2	39	2	2	2	2	4	3	3	1	2	3	1	3	2	4	2	3	3	1	1	5	4	4	3	4	3	5	1	2	2	2	260
2	20	1	2	3	5	4	4	4	3	3	4	1	3	1	1	2	3	1	2	3	5	5	4	2	2	1	3	2	1	2	3	361
2	23	2	2	3	4	4	4	2	5	3	3	4	2	2	2	3	1	2	3	3	5	3	5	2	2	5	3	5	4	3	3	345
2	30	2	4	1	1	4	3	2	3	3	4	1	3	2	3	3	1	2	3	2	5	1	5	5	4	4	5	5	3	4	1	292
1	25	2	3	3	2	3	3	3	3	4	2	5	5	2	3	2	2	2	2	1	5	5	5	5	4	3	3	3	3	4	2	168
2	19	1	3	4	4	4	2	2	3	4	1	3	1	1	2	1	3	2	1	3	5	3	5	3	4	4	4	2	3	4	3	302
1	27	2	2	2	2	2	3	4	3	3	1	4	2	2	5	3	2	4	4	2	5	4	2	2	1	4	3	2	1	3	4	170
2	27	2	3	1	5	4	5	5	3	4	5	5	3	4	1	2	3	3	5	3	5	2	1	1	2	1	3	3	2	1	5	236
1	32	3	3	2	3	4	1	4	3	3	2	2	1	3	4	4	5	4	5	5	5	2	1	1	1	1	1	1	1	1	5	225
2	19	2	3	3	4	4	5	4	3	5	5	2	3	5	4	3	5	4	3	4	5	3	4	2	4	3	4	3	5	3	2	301
1	34	2	1	3	4	1	2	1	1	1	1	2	2	3	2	2	1	2	2	1	5	5	1	4	3	1	3	2	3	3	4	237
1	30	2	1	3	2	2	3	1	3	3	1	2	3	2	1	3	4	4	4	4	5	3	5	2	2	2	2	4	3	3	4	340
1	23	3	2	1	5	4	4	3	4	3	2	5	5	3	4	3	5	2	5	5	5	1	3	3	2	5	3	4	2	5	3	470
1	26	3	2	2	5	3	3	3	3	4	2	4	3	2	3	3	4	4	5	3	5	2	3	1	2	4	3	3	3	2	3	227
2	23	2	3	3	3	3	5	3	2	5	2	4	4	3	3	4	2	3	2	3	5	4	4	3	4	2	3	3	4	4	5	105
2	34	1	4	3	5	3	2	3	2	4	5	3	5	4	4	4	3	3	2	4	5	4	4	2	3	4	3	5	3	3	1	319
2	34	2	2	4	3	1	3	4	1	4	3	2	3	3	2	3	4	4	3	3	5	2	3	3	2	2	3	4	3	4	2	256
1	28	2	2	3	2	2	3	2	3	1	2	4	3	3	3	1	4	3	3	3	5	3	3	4	3	3	2	3	1	4	1	233
2	20	1	2	3	4	4	4	4	4	4	4	4	4	4	5	2	2	4	3	3	5	3	5	4	3	3	3	3	3	4	1	304
2	27	2	1	3	1	1	1	3	1	3	1	3	2	1	2	2	3	1	1	2	5	5	5	4	4	5	4	4	4	3	3	296
2	26	3	2	1	3	4	5	5	3	4	4	3	4	4	4	3	3	4	4	4	5	2	4	2	2	3	2	2	3	3	4	307
1	29	3	2	2	4	3	1	2	2	3	2	3	5	5	3	4	3	2	2	3	5	3	5	3	4	4	5	3	5	2	1	305
2	36	2	4	3	1	4	3	3	2	2	1	3	3	4	3	1	2	2	2	2	5	4	3	3	5	4	5	3	5	5	2	417
1	29	2	2	3	5	4	5	5	3	4	2	3	3	3	2	4	4	5	4	3	5	2	2	2	2	3	2	2	1	1	4	175
1	30	2	3	1	3	5	3	2	4	2	2	3	4	3	5	4	2	5	4	4	5	2	5	3	4	5	4	4	3	4	2	421
1	27	3	3	2	3	3	2	1	2	4	1	5	4	4	2	3	3	3	4	3	5	3	2	5	1	4	3	3	4	4	4	329
1	37	2	2	1	3	1	2	1	1	2	3	3	2	1	2	2	4	3	1	2	5	4	3	1	5	3	3	3	2	3	3	242
2	31	2	3	2	5	5	5	5	2	2	2	4	4	5	2	4	4	4	5	4	5	2	1	4	4	5	5	4	3	4	3	387
1	18	1	2	1	3	4	4	4	2	1	4	4	5	3	5	5	3	4	3	1	5	2	4	2	4	1	4	3	3	2	4	345
1	33	2	3	3	3	2	3	3	5	2	3	4	5	3	3	3	5	4	5	5	5	1	1	1	4	1	2	3	2	1	4	435
2	36	2	1	1	1	2	3	2	2	3	1	3	4	1	3	3	5	4	5	4	5	2	1	1	1	1	1	3	2	3	5	439
1	23	2	3	3	3	3	2	4	3	4	4	2	2	3	3	1	1	4	4	3	5	4	4	4	1	3	4	4	5	1	2	233
2	24	2	1	2	4	2	3	2	1	2	3	3	1	1	1	2	3	2	5	3	5	2	4	3	4	5	5	4	4	5	1	358
1	19	2	4	2	3	3	1	3	1	3	3	1	3	3	1	2	1	1	2	2	5	5	4	5	5	5	2	5	5	5	2	295
2	39	3	3	3	3	3	4	3	5	4	5	3	5	3	4	4	5	5	5	4	5	1	4	3	2	2	4	4	2	5	2	268
2	26	2	2	2	5	3	4	5	4	3	3	4	2	5	4	3	3	2	2	2	5	2	2	3	2	2	3	5	2	2	1	326
2	31	2	3	2	3	3	5	2	4	4	4	4	4	4	3	5	5	3	3	4	5	2	2	3	3	2	2	3	3	2	5	353
2	30	2	2	3	3	3	2	2	3	3	1	4	4	3	5	3	3	5	1	4	5	4	2	3	3	3	3	3	3	1	1	414
2	19	2	2	2	3	4	3	3	1	3	3	2	2	2	2	2	4	5	3	4	5	1	3	4	4	2	5	4	1	4	5	379
1	39	1	3	2	3	4	1	3	5	2	1	3	2	3	2	3	3	2	4	3	5	4	4	3	2	3	3	3	2	2	4	282
1	33	1	1	2	4	5	2	4	3	4	3	3	4	2	4	4	4	4	5	5	5	2	4	2	4	4	3	2	5	3	4	364
1	40	1	3	2	3	3	4	3	4	4	3	3	4	3	5	4	4	2	4	5	5	1	4	5	3	5	5	3	3	4	2	331
2	18	3	1	2	5	4	4	4	4	4	3	4	4	5	4	3	3	3	4	3	5	3	4	2	4	1	2	3	2	4	5	228
2	19	1	4	1	4	4	2	4	4	5	4	4	5	4	2	5	3	3	3	4	5	4	3	1	2	3	3	3	4	3	3	278
2	18	2	2	2	3	5	4	2	4	3	4	3	3	3	4	3	3	2	3	2	5	2	2	2	4	3	2	2	3	4	4	219
1	38	3	4	1	4	3	5	2	2	4	3	4	4	3	3	3	1	3	3	3	5	4	4	3	5	2	2	4	2	3	3	387
2	39	1	2	3	3	1	1	1	3	3	2	3	4	5	5	5	1	1	2	1	5	5	2	2	5	3	4	2	5	4	3	401
2	24	2	3	1	4	2	3	1	1	2	2	1	3	3	1	1	2	4	2	5	5	2	4	4	5	3	5	3	4	2	2	417
1	22	2	4	2	3	4	3	5	5	3	4	4	5	3	3	3	2	3	2	4	5	3	2	3	4	3	3	3	2	3	3	226
2	18	2	3	2	4	4	3	4	4	5	4	3	3	2	2	3	5	5	3	5	5	2	4	4	3	5	4	3	4	3	3	224
1	19	2	2	1	2	2	2	2	3	1	3	4	1	1	2	2	5	3	3	3	5	4	3	4	5	2	4	3	4	3	3	251
2	26	3	4	2	5	4	4	4	4	3	5	3	2	3	3	4	3	3	4	3	5	3	4	2	3	1	3	1	4	2	3	369
1	26	2	1	3	1	4	2	2	2	2	2	4	1	2	4	1	3	3	4	1	5	1	3	5	3	3	3	4	3	4	3	255
1	35	2	1	3	1	1	3	1	2	5	3	5	2	3	1	3	1	1	3	4	5	3	4	5	5	3	5	5	5	5	1	276
1	18	2	3	2	2	3	1	1	2	4	3	1	1	2	2	3	2	2	2	1	5	3	2	1	2	4	1	2	2	3	5	348
2	26	1	4	1	4	3	2	3	4	3	3	3	2	3	3	3	3	5	3	4	5	3	2	4	3	2	3	4	4	1	3	162
1	18	1	2	3	2	5	3	2	2	2	2	3	2	2	4	5	1	2	3	3	5	4	3	3	3	4	1	3	4	1	4	308
1	19	2	2	4	1	1	1	2	1	1	3	1	1	2	2	1	4	4	2	3	5	4	4	4	5	4	5	5	5	5	2	411
1	24	2	3	2	1	3	2	3	1	4	3	4	2	3	1	3	2	2	2	2	5	5	5	4	5	5	3	5	5	5	2	275
1	33	2	3	2	4	3	3	4	5	1	4	3	4	3	3	5	3	2	4	4	5	4	4	3	4	2	2	3	2	4	3	274
1	31	2	3	1	5	5	4	2	3	3	3	2	2	3	3	3	3	3	3	4	5	3	5	4	4	4	5	5	4	5	1	285
2	18	1	4	4	3	4	3	2	3	5	1	4	2	3	5	5	3	2	5	2	5	3	3	4	3	5	4	4	5	4	1	310
2	22	2	2	1	5	4	3	3	4	3	4	5	5	4	4	2	4	3	2	4	5	3	1	2	2	2	5	3	1	2	2	259
1	24	2	2	3	5	3	5	3	4	4	4	4	5	4	5	5	4	4	3	4	5	3	3	3	2	2	3	1	2	3	1	297
2	37	2	2	3	3	1	4	1	2	2	1	3	4	3	3	4	2	3	2	3	5	5	4	2	2	4	4	4	4	4	3	209
1	24	3	2	3	4	5	3	5	4	5	4	2	4	3	5	3	5	4	5	5	5	2	5	4	5	4	4	4	5	3	3	351
1	34	2	1	1	3	5	1	4	3	4	5	5	3	3	4	3	5	3	3	4	5	1	1	1	3	3	1	3	2	2	4	238
2	28	1	4	3	4	5	3	3	3	5	2	4	1	3	3	5	2	3	3	2	5	4	4	4	3	5	5	5	4	4	1	294
1	21	1	3	2	2	3	2	1	3	2	1	3	1	4	2	2	3	3	3	2	5	5	5	5	5	5	5	5	5	5	1	322
2	37	3	2	3	3	5	3	5	4	3	5	4	5	4	4	4	5	4	5	3	5	2	2	3	1	3	3	2	4	2	4	274
2	20	2	2	1	2	3	3	5	3	4	2	3	4	4	1	4	4	3	4	3	5	2	4	2	5	2	3	2	4	4	3	253
2	31	2	1	1	5	4	4	5	4	4	4	4	3	5	5	4	5	4	5	5	5	1	4	3	2	2	2	4	5	1	3	325
2	33	2	1	1	3	2	3	2	3	2	1	3	3	2	4	1	3	1	3	1	5	4	3	1	3	5	3	5	5	3	5	273
2	34	3	1	3	3	5	3	4	3	3	5	5	4	3	5	4	3	3	4	4	5	5	4	3	1	5	2	1	4	3	3	319
2	27	2	3	3	2	3	5	3	4	1	3	3	2	4	2	1	4	1	4	3	5	2	4	2	2	2	4	3	3	4	1	337
2	25	3	3	4	3	2	3	1	3	2	3	4	3	2	3	4	5	4	5	5	5	1	3	2	2	1	1	2	1	3	5	275
2	22	3	1	3	5	5	5	4	5	4	5	5	4	4	2	5	2	3	5	2	5	2	3	4	3	3	3	3	5	2	3	334
1	28	2	3	2	5	4	3	3	3	3	4	5	4	5	3	5	3	2	2	1	5	2	3	3	3	4	3	3	2	1	3	111
2	33	2	3	1	3	4	4	3	4	1	2	3	3	2	3	4	1	3	1	2	5	4	5	5	5	5	4	5	4	5	1	409
1	27	2	3	2	4	4	2	5	5	5	3	5	2	3	3	4	5	3	4	3	5	3	5	5	3	5	5	5	4	4	1	293
1	19	1	3	3	4	3	5	4	4	4	5	3	2	1	2	3	3	4	4	4	5	3	1	3	4	2	4	4	3	2	3	322
2	28	2	3	2	3	3	5	2	3	3	3	4	2	4	5	5	5	5	4	5	5	1	3	4	5	3	2	3	2	2	4	256
1	25	2	1	1	4	3	4	4	2	2	3	3	4	2	3	2	4	5	3	4	5	3	1	3	3	3	3	3	3	5	5	182
2	29	3	2	3	2	4	3	3	4	4	2	1	1	2	1	2	1	2	2	1	5	4	5	4	5	4	5	5	5	5	1	453
1	27	1	2	1	3	1	1	2	2	3	2	2	1	1	3	2	4	4	5	3	5	5	3	3	5	2	3	4	3	3	2	331
1	28	3	1	3	3	3	3	2	5	2	1	2	4	4	3	2	3	4	3	3	5	4	2	3	5	2	2	4	2	5	2	269
1	28	1	1	2	5	3	5	3	3	2	3	2	1	2	1	1	2	3	3	2	5	5	2	4	5	3	3	3	3	3	3	198
1	36	2	3	2	4	4	5	4	4	5	5	5	4	4	3	3	5	5	5	4	5	2	4	4	5	5	2	4	4	3	1	305
2	20	1	2	2	4	3	4	3	5	3	3	3	2	4	4	5	4	4	4	4	5	1	3	2	2	1	3	2	2	2	4	213
2	27	2	1	3	3	3	2	4	3	1	2	3	3	5	4	5	5	4	4	5	5	3	4	4	1	5	5	4	3	4	3	413
2	31	2	2	4	4	5	2	3	5	2	3	2	3	4	2	3	2	3	3	3	5	1	4	4	3	5	4	4	4	4	2	421
1	37	2	1	2	5	5	5	5	5	5	5	2	4	2	4	3	4	5	5	5	5	2	3	2	2	3	3	3	4	4	4	336
1	28	1	2	2	2	5	4	5	4	4	4	3	3	3	4	3	5	5	3	3	5	1	5	3	3	4	4	4	3	5	3	223
2	39	3	1	2	3	2	5	5	4	4	3	4	4	5	5	4	4	4	3	3	5	2	3	1	1	4	2	2	2	3	5	243
2	30	2	4	1	1	5	3	3	2	2	3	5	4	2	3	4	2	3	1	3	5	3	3	2	4	5	5	2	3	2	3	338
2	40	2	1	3	4	2	2	2	2	4	2	3	3	2	4	3	3	3	3	4	5	3	4	4	3	3	3	4	4	4	2	314
2	28	1	1	4	4	3	3	5	5	4	4	4	4	3	3	5	3	2	4	3	5	4	2	3	5	4	3	3	4	5	2	231
2	25	2	2	1	2	2	4	1	2	3	2	3	3	1	3	2	2	3	1	3	5	2	3	4	3	3	1	3	2	3	3	126
1	24	2	1	2	3	2	3	2	1	3	3	1	1	3	2	2	2	2	2	1	5	4	4	4	3	2	3	3	3	3	5	274
2	24	1	1	2	4	2	3	4	4	2	3	2	3	3	5	4	2	3	3	5	5	2	5	1	4	2	3	3	3	3	2	229
2	37	3	1	3	3	3	1	4	3	5	4	1	4	1	3	1	1	2	5	3	5	3	3	3	3	2	3	2	1	1	4	355
2	37	3	2	2	5	1	2	2	2	3	3	4	5	4	5	3	3	2	3	4	5	2	1	3	2	2	3	2	2	1	2	345
2	29	2	3	3	3	1	2	1	1	1	2	3	2	2	4	3	3	3	3	4	5	3	2	5	3	3	2	3	1	1	5	218
2	26	2	1	2	3	4	3	3	3	3	4	3	2	4	4	3	4	3	4	4	5	2	5	4	5	5	5	5	5	4	3	200
2	21	3	3	3	4	5	4	3	2	4	4	3	4	5	5	5	3	2	5	3	5	2	4	2	3	5	4	3	2	1	2	257
2	18	2	3	1	5	5	4	5	4	5	5	3	3	3	4	4	3	4	3	3	5	4	2	4	5	3	3	1	4	2	3	371
2	20	1	4	3	4	4	5	4	4	5	3	3	4	3	4	4	4	4	4	4	5	2	4	2	2	3	3	4	2	2	5	242
2	21	2	1	1	5	5	5	4	5	4	4	5	5	5	5	5	3	4	2	3	5	4	3	4	4	3	2	3	1	2	3	345
2	19	1	4	3	4	4	2	4	3	3	4	5	4	5	5	5	4	4	2	5	5	4	2	4	4	3	4	2	2	4	3	318
2	26	2	3	1	4	3	3	4	5	4	1	4	3	3	5	5	3	3	3	3	5	3	2	1	2	3	3	2	3	3	5	328
2	32	3	2	2	4	3	4	3	3	5	5	3	3	5	3	5	4	5	5	5	5	2	3	2	4	3	4	4	4	3	3	221
1	23	2	1	2	3	4	3	5	2	4	5	4	4	3	3	3	2	2	3	2	5	3	2	2	1	1	1	1	2	1	5	314
1	34	1	2	2	3	3	3	3	4	4	2	4	5	4	5	3	2	3	2	3	5	2	2	2	4	2	2	5	2	2	5	368
2	21	2	1	2	5	3	2	5	5	4	4	3	3	4	5	2	3	3	3	3	5	2	4	3	3	4	5	5	4	3	3	472
1	18	2	3	2	5	4	4	4	4	2	3	3	1	4	5	3	2	3	2	3	5	4	1	2	2	4	3	4	5	4	3	383
1	28	2	4	2	4	2	3	3	2	4	3	5	4	2	3	4	3	3	1	3	5	2	4	5	5	5	4	5	5	4	2	223
2	38	2	3	1	3	5	5	4	4	4	4	4	4	3	5	2	2	4	4	4	5	2	2	3	3	3	3	4	2	3	4	404
2	40	3	2	2	2	2	3	2	3	3	3	3	3	5	5	4	4	3	4	5	5	1	3	4	4	5	4	3	5	3	3	275
1	35	2	4	4	4	2	1	2	1	1	3	2	3	2	3	1	2	3	4	4	5	3	4	4	3	4	3	5	5	5	2	175
2	20	3	3	2	3	3	3	3	3	3	4	3	2	5	4	2	3	2	2	2	5	5	3	4	2	3	2	5	2	3	2	243
2	39	3	1	1	3	4	3	3	4	3	4	2	3	1	2	2	2	3	1	3	5	5	3	4	4	5	5	3	4	4	1	323
1	39	2	1	1	3	4	4	4	4	5	4	4	1	2	2	3	1	3	4	1	5	4	1	4	3	4	4	5	5	4	2	154
2	30	3	3	3	4	4	3	4	5	3	3	5	5	5	4	5	2	5	4	3	5	2	3	3	2	3	5	4	2	3	3	359
2	38	2	3	1	2	3	3	5	3	2	2	3	3	3	3	5	4	3	4	3	5	2	3	4	3	3	4	3	4	4	1	241
1	38	2	3	2	3	3	3	4	2	4	2	3	4	3	3	3	3	3	3	4	5	3	3	2	3	3	1	2	2	3	4	289
1	28	3	3	1	3	2	3	3	3	2	3	3	3	2	4	3	3	3	4	3	5	3	4	3	4	3	2	1	4	5	2	324
1	38	2	1	3	1	4	1	2	1	1	2	4	3	4	3	3	2	2	3	3	5	4	4	2	4	3	3	3	5	5	1	345
2	35	3	1	1	4	4	3	5	3	4	3	4	3	4	3	4	4	5	3	2	5	2	4	5	4	4	3	4	4	3	3	118
1	24	2	2	1	1	2	3	3	2	2	1	3	5	2	3	2	4	3	2	2	5	2	3	4	4	3	4	5	4	4	3	276
1	35	3	3	1	5	4	4	3	3	4	5	1	1	1	1	1	5	4	4	2	5	5	5	4	3	2	4	3	3	3	3	383
1	30	2	4	2	2	3	4	3	4	2	4	5	3	4	4	3	2	3	3	5	5	1	1	3	5	2	4	2	4	2	4	176
1	18	2	3	2	3	2	3	1	1	3	3	3	5	4	3	5	4	4	5	2	5	2	4	2	2	2	3	1	2	3	1	373
2	25	2	3	3	4	4	4	1	1	4	4	3	3	3	4	3	3	2	3	2	5	5	2	2	5	1	1	2	3	2	4	300
1	40	2	2	2	2	5	1	3	2	2	3	2	3	3	5	2	5	5	4	3	5	1	2	4	5	3	1	5	4	4	3	300
1	39	1	4	2	3	2	3	3	3	3	2	3	5	4	4	5	1	2	5	2	5	4	3	5	4	4	4	3	2	3	3	368
2	38	2	2	2	4	3	2	5	2	1	2	4	3	2	2	5	3	3	3	4	5	2	3	4	5	4	3	3	4	3	4	298
1	26	2	2	1	4	5	4	3	3	4	4	3	3	2	1	4	3	2	4	4	5	3	2	1	4	4	5	5	3	4	1	368
1	24	2	3	3	4	3	5	3	4	3	4	3	3	2	2	1	3	3	2	3	5	2	3	3	4	3	3	2	2	4	3	341
2	19	2	3	4	4	4	2	2	5	4	2	3	3	3	4	3	4	4	4	2	5	4	4	5	4	5	3	5	4	4	1	286
2	34	2	2	3	4	4	2	1	3	2	3	4	2	3	2	3	3	1	2	2	5	3	5	3	4	4	4	4	3	5	1	316
2	24	3	2	1	5	5	5	5	4	2	5	4	3	5	4	4	3	2	3	4	5	4	1	2	1	3	2	4	1	3	4	363
2	30	2	2	2	4	4	3	4	3	3	4	4	4	5	2	3	3	1	2	2	5	2	4	5	5	5	4	4	5	4	1	217
2	18	2	3	1	3	2	1	2	3	1	3	2	2	4	4	4	4	5	5	5	5	2	1	1	1	1	1	4	1	3	5	174
1	30	2	3	2	5	5	5	4	4	3	5	2	3	3	3	3	2	3	3	4	5	4	1	1	1	1	1	2	1	1	3	338
2	28	2	3	4	2	2	2	3	3	2	2	3	4	3	2	4	3	1	3	4	5	4	5	3	4	3	3	5	4	3	1	194
2	27	2	1	2	2	1	3	2	3	3	4	4	5	1	4	2	2	1	3	1	5	3	3	4	3	5	2	4	3	5	2	263
2	26	3	2	2	4	1	1	1	3	1	3	4	4	4	5	3	3	4	4	3	5	3	2	3	2	2	3	5	3	4	2	295
1	25	2	2	2	5	3	5	5	3	4	5	3	5	4	5	4	3	4	2	4	5	4	4	3	3	3	3	3	3	4	2	275
1	21	2	2	3	4	5	4	4	3	4	4	5	5	4	5	5	4	5	4	5	5	1	3	2	4	1	2	3	4	5	5	218
1	23	2	3	2	2	4	1	1	1	2	2	4	3	2	3	2	2	3	2	2	5	2	1	2	1	2	1	2	3	1	4	265
2	19	2	1	1	5	5	4	5	4	3	3	3	3	1	4	3	2	4	4	3	5	2	4	2	3	4	2	4	2	4	4	346
2	31	3	4	3	2	3	5	4	4	4	3	3	4	5	3	3	1	4	3	2	5	4	4	1	4	3	3	4	1	2	4	394
1	40	2	2	2	3	2	3	2	2	3	4	2	4	5	4	2	1	2	1	2	5	5	4	5	5	5	3	4	4	5	1	242
2	37	2	2	1	2	2	3	3	4	2	3	2	2	1	3	2	1	1	4	1	5	4	4	4	5	5	5	4	5	4	2	205
2	18	1	3	3	4	5	4	4	5	4	5	3	4	3	3	4	4	4	3	4	5	1	2	3	2	1	1	1	2	1	5	390
1	36	2	3	3	4	3	5	3	5	4	4	3	5	4	4	3	4	5	4	4	5	2	5	4	3	4	5	4	4	4	1	325
2	34	3	1	3	4	5	4	5	2	5	3	3	4	3	3	4	2	5	3	3	5	2	2	2	1	1	2	2	1	2	4	327
2	28	3	2	3	4	2	2	3	1	2	2	4	4	4	2	3	3	3	3	4	5	5	4	5	4	4	5	3	5	5	2	225
2	39	2	3	2	4	3	3	3	2	4	2	5	5	4	5	4	5	4	5	4	5	1	2	2	2	2	2	2	2	3	5	388
1	39	2	3	3	2	1	2	2	4	4	3	2	3	3	3	4	5	5	3	4	5	2	2	4	3	2	2	3	2	3	4	354
1	40	2	1	2	4	4	1	3	3	2	3	5	3	2	3	3	4	4	3	1	5	2	5	4	5	3	4	4	5	3	2	273
2	28	2	2	3	4	3	4	3	3	2	5	3	2	5	3	3	5	4	3	3	5	3	2	4	5	3	3	3	4	5	3	438
2	24	2	1	3	2	3	4	2	3	2	2	4	3	4	3	3	2	4	4	3	5	2	5	2	4	5	3	4	4	3	1	315
1	33	2	1	3	2	3	1	3	5	3	4	3	3	4	4	2	2	4	2	4	5	2	4	5	5	2	4	5	4	3	2	238
1	27	3	2	3	4	5	4	4	2	3	4	4	4	5	4	4	4	3	3	4	5	1	4	4	4	4	3	5	4	3	2	227
1	31	2	2	2	4	4	2	2	3	3	3	3	1	4	4	4	5	3	2	4	5	2	3	3	4	2	3	3	4	4	1	286
2	21	3	3	2	4	4	5	4	4	3	1	4	2	4	3	5	3	4	5	5	5	2	3	1	2	1	3	2	1	1	4	220
2	31	2	4	4	3	3	5	2	4	4	2	1	2	1	3	4	5	2	3	5	5	4	2	3	2	2	3	4	4	4	3	372
1	19	3	3	1	4	3	1	4	2	2	2	3	3	3	4	3	4	5	4	5	5	3	3	1	2	2	2	3	1	2	4	144
1	37	3	2	3	1	1	2	2	1	1	2	2	1	2	1	1	2	1	1	2	5	3	4	4	4	3	4	5	4	5	3	180
2	19	3	2	1	4	2	1	4	3	3	3	4	4	3	3	3	2	3	2	3	5	5	3	4	3	4	5	3	4	5	2	305
1	40	2	1	1	5	1	3	3	2	2	1	1	3	1	2	1	2	2	3	2	5	3	4	3	2	3	2	3	3	3	4	182
2	26	3	2	3	4	4	4	4	2	5	2	2	5	3	3	2	4	4	4	4	5	4	3	3	5	2	2	3	3	5	2	334
2	36	2	3	1	3	3	4	3	2	2	1	2	4	3	3	2	3	5	3	3	5	2	4	2	3	5	3	2	2	4	2	295
2	30	2	4	3	3	4	2	4	2	4	2	4	2	3	4	4	4	5	3	5	5	2	2	3	3	4	4	3	3	3	4	346
2	21	2	1	4	3	2	3	2	3	4	2	4	2	3	2	2	2	2	3	3	5	3	4	3	1	3	3	3	5	1	4	407
2	18	2	3	1	4	3	3	2	2	3	3	2	1	3	3	1	3	1	1	1	5	4	4	4	4	2	5	5	3	5	2	409
1	35	2	1	3	2	3	2	2	1	2	2	2	2	2	4	2	3	3	2	1	5	4	2	3	5	4	4	4	4	4	2	249
2	21	1	3	3	2	1	3	1	1	1	1	1	2	1	1	1	1	1	1	1	5	5	2	4	4	2	4	2	4	2	5	269
2	23	2	2	3	2	1	3	4	2	4	2	3	3	2	3	2	3	3	2	3	5	3	4	1	4	5	2	3	2	3	3	204
2	38	2	1	3	1	2	2	1	2	3	3	3	3	4	3	3	5	5	5	4	5	1	4	5	5	5	4	5	5	5	1	290
1	28	2	4	1	4	4	2	2	4	3	3	3	3	1	2	2	4	4	3	2	5	5	1	4	3	3	2	5	2	2	3	322
2	30	2	2	3	2	1	2	2	3	5	1	1	3	2	2	2	2	3	3	3	5	3	5	3	3	4	4	4	4	5	1	458
1	28	2	1	2	1	3	4	2	4	3	2	3	1	3	3	3	5	3	4	2	5	2	3	1	3	3	2	4	1	3	4	325
2	35	3	1	1	3	3	5	4	3	3	2	4	2	3	3	5	3	5	3	4	5	2	3	1	3	4	2	3	3	3	3	345
1	28	3	1	3	5	3	4	3	3	4	4	5	1	2	4	3	3	5	4	4	5	1	4	1	3	2	3	4	2	4	2	323
2	39	2	2	3	5	3	4	3	4	4	5	4	5	3	3	4	4	2	2	3	5	3	5	4	5	4	4	4	4	3	2	277
1	29	3	4	1	1	3	4	1	3	3	2	1	3	2	1	2	4	1	1	3	5	5	5	5	3	5	5	2	3	3	2	301
2	28	2	1	3	2	3	3	2	3	3	3	1	2	3	2	1	4	5	4	4	5	3	2	2	2	2	2	2	4	2	3	328
1	34	1	3	4	5	4	1	4	3	2	2	2	2	4	3	3	4	5	5	5	5	1	2	2	3	2	1	1	2	1	4	308
2	21	2	3	4	4	1	2	2	5	1	1	3	4	4	3	3	2	5	4	3	5	3	3	3	3	4	4	5	3	3	2	323
2	28	2	3	1	5	4	3	3	1	4	4	4	2	4	4	3	5	5	5	5	5	4	3	2	3	2	2	1	2	4	2	325
1	18	1	3	4	2	1	3	3	3	5	3	4	4	2	3	3	3	2	1	3	5	5	4	3	2	3	3	3	3	4	3	230
1	40	2	4	2	5	4	2	5	1	5	5	5	2	4	3	5	4	3	3	1	5	2	1	1	3	2	1	1	2	2	3	304
2	36	1	2	3	4	4	3	2	2	4	4	3	2	4	3	4	4	3	5	3	5	4	4	5	4	4	4	2	5	3	2	327
1	31	2	2	1	2	1	2	3	1	1	1	5	4	4	5	5	5	4	2	3	5	3	3	3	3	3	2	5	3	2	2	190
2	20	2	3	3	3	4	4	5	4	4	5	4	5	4	4	4	3	3	4	3	5	3	3	4	4	2	2	4	2	3	4	324
2	22	1	4	3	5	5	5	5	5	3	4	4	3	3	5	3	2	4	4	3	5	2	4	1	2	5	3	3	3	1	3	451
2	37	1	1	1	2	4	4	3	3	1	3	5	4	4	2	4	4	4	3	4	5	2	2	4	2	2	4	4	2	2	2	335
1	36	2	1	4	4	1	3	2	4	4	5	3	3	3	3	4	2	4	2	3	5	5	3	5	3	5	3	5	5	4	2	305
1	35	2	2	1	4	3	3	3	4	3	2	5	5	5	4	4	5	3	4	4	5	4	5	4	4	4	5	4	5	4	1	288
1	33	2	2	2	4	2	3	4	4	2	2	3	2	4	3	5	4	3	3	2	5	4	2	1	1	1	2	2	1	1	5	250
1	19	1	1	1	2	1	1	3	1	2	2	3	3	2	1	4	3	3	2	1	5	3	3	3	5	4	3	3	5	5	2	285
2	29	2	3	3	3	2	3	3	2	3	2	3	4	3	4	2	4	3	3	2	5	4	2	3	3	3	4	3	4	3	3	227
1	26	2	1	3	3	3	4	3	1	2	3	3	3	3	3	4	4	3	2	1	5	3	5	4	1	3	3	3	3	3	4	356
1	35	2	3	2	3	3	5	5	4	5	3	1	4	5	2	5	3	1	3	2	5	5	5	4	4	5	4	4	4	5	4	267
2	40	2	1	2	2	3	1	2	2	3	4	5	2	2	4	3	3	4	3	4	5	2	2	1	5	3	1	2	4	3	2	235
2	25	1	2	1	1	2	1	2	2	3	2	1	1	2	1	1	2	3	1	4	5	5	5	4	4	5	5	5	5	4	1	473
2	19	1	2	4	3	4	4	4	5	3	5	2	2	1	2	3	4	4	3	3	5	2	2	2	2	2	2	2	1	4	4	216
1	22	1	2	3	2	4	3	5	2	3	3	3	2	2	1	5	4	5	4	3	5	2	3	3	4	3	3	4	4	5	2	318
2	23	2	1	3	2	5	1	4	1	1	2	2	1	2	2	3	3	2	4	3	5	2	5	3	1	4	3	3	4	4	3	402
1	18	1	3	3	5	5	4	4	5	5	4	2	4	1	3	2	2	4	2	2	5	3	4	4	2	3	3	3	3	2	3	309
2	39	2	1	2	4	5	5	5	5	5	4	4	2	4	4	5	4	4	4	3	5	2	3	4	4	4	4	4	5	3	3	318
2	27	2	2	3	2	2	3	3	2	3	3	2	1	2	1	2	2	2	3	4	5	4	4	2	2	4	4	4	2	3	4	342
2	20	2	2	2	2	3	2	2	3	1	1	1	2	3	3	2	3	4	4	4	5	4	4	5	4	4	3	5	5	4	2	231
2	37	3	3	3	3	4	2	3	5	4	4	3	3	3	3	4	4	4	5	4	5	4	3	5	1	4	4	4	2	1	4	205
2	18	3	2	3	3	2	3	4	4	4	2	5	5	4	4	3	3	4	3	4	5	3	5	4	2	5	4	4	3	4	2	302
2	38	2	1	3	4	2	4	5	5	3	2	3	4	3	3	4	4	3	3	2	5	2	3	4	5	5	5	3	3	3	3	244
2	33	2	2	1	3	3	3	2	2	4	2	3	2	2	5	3	2	3	4	3	5	4	3	4	4	3	4	5	4	3	4	214
1	29	2	2	4	3	2	3	4	4	4	3	4	3	2	4	3	3	2	2	3	5	5	2	1	3	4	1	5	1	1	3	300
1	21	2	2	1	5	3	2	4	3	3	4	4	4	2	2	4	4	4	3	5	5	3	2	3	5	3	3	2	3	1	3	433
2	23	3	1	3	4	4	3	4	3	3	3	1	3	2	1	2	5	3	2	3	5	1	3	3	1	3	3	2	2	3	3	289
1	27	2	4	2	3	1	3	4	3	4	2	3	1	3	1	3	2	4	3	4	5	2	5	3	4	4	5	5	5	5	1	305
2	26	2	2	1	4	3	1	2	2	3	1	3	2	3	4	3	1	3	2	1	5	1	3	5	3	3	5	5	5	5	2	490
1	23	2	4	2	4	4	2	2	3	3	4	3	2	2	1	3	2	2	3	3	5	3	5	4	5	4	5	5	5	4	1	303
1	22	2	3	1	4	5	4	5	3	5	3	5	5	4	5	5	4	2	3	4	5	2	4	4	3	2	4	1	3	2	4	345
2	18	3	1	3	3	4	3	2	5	3	4	4	2	4	4	2	4	4	4	2	5	1	5	4	3	2	5	4	4	5	2	235
2	26	3	1	3	2	3	2	3	2	4	1	2	3	2	4	1	3	3	4	5	5	1	4	3	4	5	4	3	4	3	2	231
1	37	1	4	2	3	4	3	3	2	4	4	4	4	5	4	3	5	4	5	4	5	1	2	4	4	2	4	2	3	2	2	296
2	32	2	1	3	4	1	2	3	3	2	3	4	4	5	4	3	4	3	4	2	5	3	3	1	1	2	4	2	3	1	4	299
1	27	2	3	2	4	5	4	2	3	2	4	3	5	4	3	4	3	3	3	4	5	1	3	3	1	2	3	3	2	2	5	159
2	39	2	3	4	3	3	1	2	2	3	1	3	2	2	3	1	3	4	4	3	5	4	4	2	3	4	3	4	2	3	3	352
2	22	2	1	3	1	4	4	1	3	4	1	2	4	3	2	4	1	3	5	1	5	4	5	5	5	5	3	2	5	4	1	234
2	18	2	3	1	5	5	3	4	3	4	4	2	3	3	3	3	2	4	5	4	5	1	3	3	1	4	3	1	1	3	4	341
2	29	3	1	1	3	3	2	3	3	3	3	1	2	3	3	2	4	4	2	2	5	4	2	1	2	1	1	3	1	2	3	321
2	31	2	3	2	4	4	4	5	5	5	5	4	5	3	2	2	5	5	3	1	5	1	1	1	1	2	2	1	1	3	3	350
1	23	3	2	4	5	3	5	4	5	5	2	5	5	5	4	4	2	3	2	5	5	2	5	4	3	2	4	4	4	4	4	248
1	19	2	1	3	3	4	5	3	2	3	3	5	5	5	5	4	4	5	4	4	5	1	3	4	4	5	3	4	5	5	3	226
1	31	2	4	2	2	4	4	5	2	3	3	3	4	3	3	2	3	5	3	5	5	3	4	4	4	4	5	2	4	5	3	262
1	25	3	3	2	5	5	5	5	4	3	2	3	3	2	3	5	3	1	4	5	5	2	3	2	3	3	2	2	2	2	3	180
1	19	2	4	3	2	4	2	3	4	5	4	3	2	2	3	3	5	4	4	4	5	2	1	4	2	3	3	2	3	4	3	305
2	40	1	3	3	4	4	4	2	4	3	4	4	4	4	5	3	3	2	5	1	5	2	2	2	4	2	2	2	1	2	3	281
2	39	1	2	2	4	4	5	4	3	2	5	1	1	1	2	3	1	1	3	4	5	1	3	3	4	4	4	3	3	5	3	444
2	26	2	2	3	4	4	5	2	3	5	3	3	4	4	4	4	4	2	4	4	5	2	4	2	4	4	3	2	3	4	2	280
2	25	1	1	3	3	3	2	4	1	5	3	3	3	5	3	4	3	3	5	3	5	3	2	3	3	3	1	3	3	3	4	318
1	22	2	2	1	5	3	5	5	4	3	3	5	4	5	5	4	4	3	3	3	5	3	4	3	3	4	5	2	3	5	3	230
2	26	2	1	2	3	3	5	3	3	2	3	5	4	2	4	3	4	3	3	2	5	4	3	3	3	3	2	5	2	2	4	323
2	31	2	1	1	1	3	2	4	2	3	3	3	3	3	3	2	4	5	5	5	5	3	2	3	5	3	2	4	2	3	3	247
1	34	2	3	1	2	3	3	2	4	2	2	4	2	1	3	3	4	4	4	5	5	2	5	3	3	4	3	4	4	4	2	231
1	26	2	1	2	3	3	2	3	3	2	2	4	1	2	2	2	1	2	2	2	5	5	5	5	3	5	5	5	5	5	1	314
1	30	1	3	3	2	2	1	1	1	2	1	1	1	3	1	2	1	1	1	1	5	5	5	3	5	2	5	2	3	4	1	206
1	25	2	4	3	3	4	3	2	2	4	4	2	5	3	1	2	2	4	5	3	5	1	5	4	3	5	3	5	3	5	2	235
2	28	2	2	3	5	5	5	4	5	4	4	5	5	5	5	3	1	2	2	5	5	4	2	1	1	1	1	2	1	1	5	173
1	34	2	4	2	3	3	4	3	1	3	2	3	2	3	3	3	3	2	2	2	5	2	5	5	5	2	5	3	5	4	3	248
2	33	2	2	2	5	3	4	4	3	2	4	3	2	2	3	5	5	3	5	4	5	1	4	1	3	2	3	1	3	2	5	231
1	20	2	3	3	5	3	3	5	4	5	3	5	4	3	4	5	4	4	5	4	5	2	3	2	3	2	2	3	4	2	3	248
2	34	2	1	4	3	5	5	5	5	3	5	5	2	2	1	4	5	5	4	5	5	1	4	2	4	3	2	2	2	3	2	383
2	40	2	3	3	3	3	3	3	4	3	3	4	5	3	4	5	3	4	3	5	5	2	3	3	2	1	2	1	4	3	3	248
2	29	2	1	4	4	2	3	3	3	3	3	2	4	1	1	4	4	2	3	4	5	4	5	2	2	2	2	1	1	2	3	298
2	18	3	2	2	3	3	4	4	3	2	5	4	4	4	5	2	3	4	3	4	5	3	1	4	2	3	4	4	2	3	3	281
2	23	2	2	2	5	4	3	4	3	2	4	4	3	4	2	3	2	4	2	2	5	3	2	3	3	2	3	4	4	5	4	221
1	25	2	2	1	3	3	1	1	2	1	1	5	4	5	4	5	4	5	3	4	5	2	4	3	5	3	4	4	3	3	3	227
2	24	2	2	1	4	3	3	3	4	2	5	5	2	5	5	5	3	5	3	2	5	3	3	2	2	3	4	2	4	2	3	309
2	23	1	2	4	4	3	2	2	2	4	2	1	3	1	1	1	1	4	2	2	5	3	3	2	2	3	3	3	3	2	2	353
1	28	2	3	1	5	2	3	5	2	5	3	4	5	5	4	4	3	3	3	3	5	3	3	2	1	1	2	2	2	1	5	319
2	33	3	3	3	4	2	4	5	5	3	4	3	5	5	3	5	3	3	5	4	5	1	3	3	4	2	4	4	4	2	2	247
1	20	2	2	3	4	4	5	5	5	5	5	5	5	5	4	5	3	3	3	3	5	3	4	5	4	3	4	3	4	2	2	183
2	26	2	2	1	4	1	2	3	5	1	2	3	3	3	4	5	5	3	4	3	5	1	2	4	4	4	4	1	4	2	5	258
1	19	2	3	2	2	4	2	3	2	2	4	3	3	3	2	1	4	2	2	3	5	3	3	5	1	5	3	4	4	2	3	251
2	20	2	2	4	2	4	5	3	3	1	4	4	3	1	4	2	3	2	4	3	5	3	2	2	1	2	1	1	2	1	4	267
2	24	2	4	1	5	3	3	4	3	4	4	3	4	4	5	3	4	4	3	3	5	1	1	3	1	4	2	2	4	4	5	356
2	26	2	2	2	5	3	2	2	3	2	3	4	3	3	2	2	3	3	2	3	5	2	2	4	3	1	4	2	3	2	4	245
1	20	3	3	2	3	3	4	3	1	2	4	4	4	3	4	3	5	2	5	4	5	2	4	3	2	4	2	2	5	3	2	265
2	32	2	3	3	2	3	3	2	3	2	3	2	4	3	3	2	3	5	4	5	5	1	2	2	1	2	2	5	2	2	5	358
1	32	2	3	3	2	2	2	1	2	2	2	1	1	1	1	2	1	1	1	1	5	3	4	5	4	5	5	5	4	5	3	262
2	35	2	2	1	1	3	3	3	2	1	4	3	3	3	3	4	3	3	4	1	5	3	4	1	1	5	3	4	4	4	3	253
2	29	2	2	1	3	4	4	1	1	2	3	4	3	2	3	3	2	3	2	3	5	4	3	3	4	5	1	3	1	2	2	376
1	32	2	2	2	3	2	2	3	2	3	3	2	2	1	2	2	3	5	3	3	5	2	3	5	4	3	4	3	5	5	2	441
2	22	1	3	4	1	4	2	3	4	2	2	3	3	4	5	4	3	4	2	5	5	3	4	5	4	2	4	3	4	4	4	380
2	24	2	1	2	2	1	3	3	2	3	1	3	2	3	3	2	3	5	3	4	5	4	2	4	1	3	3	3	3	2	3	303
2	37	2	3	1	1	4	3	2	2	3	3	2	2	2	1	1	2	2	4	4	5	3	3	3	4	4	3	3	5	3	2	274
2	38	1	2	1	3	4	4	3	3	4	3	2	3	3	4	3	5	1	2	3	5	1	2	3	2	3	3	4	2	2	4	215
1	18	2	1	2	3	5	4	4	3	3	3	4	4	2	3	4	4	3	4	2	5	2	4	4	4	3	4	4	3	3	2	334
1	20	2	2	1	4	5	5	4	3	2	4	3	2	1	5	3	3	3	2	4	5	2	4	3	3	1	3	4	3	2	3	307
2	29	2	3	2	4	1	3	2	4	4	2	5	4	3	4	5	3	5	3	4	5	1	3	3	3	3	3	3	2	3	3	236
2	35	2	2	1	4	5	4	5	5	5	5	3	2	5	5	5	5	5	5	5	5	1	2	2	1	4	1	1	2	2	5	473
1	24	3	1	2	5	5	5	5	4	4	5	4	3	5	5	4	4	5	4	5	5	1	3	3	4	4	2	2	3	4	1	312
1	22	2	1	3	5	1	3	4	4	5	4	3	4	4	2	3	3	2	1	3	5	4	3	4	3	4	4	5	4	4	1	421
2	39	3	3	4	3	4	3	5	3	4	2	5	5	4	5	4	5	5	4	3	5	2	3	2	5	4	4	3	3	4	5	415
2	30	2	1	3	5	3	5	5	5	5	5	5	4	5	4	5	3	3	1	2	5	4	4	5	5	5	5	5	5	4	1	311
2	24	1	1	3	1	2	3	2	2	1	3	1	2	1	2	3	3	5	2	3	5	3	3	2	3	3	3	5	5	4	5	372
1	37	2	3	3	3	2	3	3	5	4	3	5	5	5	5	4	5	4	5	5	5	1	1	3	2	4	3	4	3	2	2	297
1	36	3	2	2	3	3	3	3	3	3	3	3	3	3	3	3	3	3	3	3	5	3	3	3	3	3	3	3	3	3	3	386
2	25	2	1	1	4	4	5	5	5	2	3	3	2	5	2	4	2	4	2	4	5	4	1	4	4	2	5	2	3	3	2	237
2	36	2	2	2	3	2	3	4	5	4	3	3	5	5	4	5	2	5	5	4	5	1	4	4	3	5	3	4	4	5	2	354
2	26	2	3	1	3	3	3	3	3	3	3	3	3	3	3	3	3	3	3	3	5	3	3	3	3	3	3	3	3	3	3	320
1	34	3	2	3	4	3	3	4	4	2	3	4	3	3	4	5	4	5	3	4	5	3	3	1	3	1	3	1	2	4	4	447
1	33	2	3	3	5	2	4	4	2	3	4	3	4	5	3	3	3	2	4	1	5	5	5	3	4	4	3	2	4	5	3	366
1	32	2	3	2	3	4	3	2	2	3	3	3	5	1	4	2	1	3	2	2	5	3	3	4	5	5	2	5	5	5	1	164
2	34	1	2	1	3	3	3	3	3	3	3	3	3	3	3	3	3	3	3	3	5	3	3	3	3	3	3	3	3	3	3	323
2	28	1	1	2	2	2	4	4	3	3	2	4	2	3	2	2	5	3	2	2	5	3	2	4	3	5	3	5	2	4	2	332
